# Supplementary material for: Transcriptomic and proteomic analysis of putative digestive proteases in the salivary gland and gut of Empoasca (Matsumurasca) onukii Matsuda
Source: BMC Genomics. 2021 Apr 15;22:271. doi: 10.1186/s12864-021-07578-2 (PMC8048321; doi:10.1186/s12864-021-07578-2)
Supplement: Supplementary file 3 — Additional file 3 Putative proteases in E. onukii. This file lists information of predicted proteases identified from salivary glands and guts of E. onukii [file 12864_2021_7578_MOESM3_ESM.xlsx]

## Sheet: Putative proteases in E. onukii
Predicted_protein	Unique_peptide		Length (AA)	FPKM in the gut						FPKM in the salivary gland						guts VS salivary glands differential expression genes analysis		accession number	Subject length (AA)	annotation on NCBI nr database	Signal P	Sequence Completeness
	gut	salivary gland		Replication_1	Replication_2	Replication_3	Average	STDEV	FPKM normalized by actin	Replication_1	Replication_2	Replication_3	Average	STDEV	FPKM normalized by actin	log2FoldChange by DESeq2 (gut VS SG)	P value
EMoAminopeptidase_1	1	12	929	18.82	21.03	23.91	21.2533	2.55234	1.31518	606.63	779.54	743.99	710.053	91.314	44.6013	-3.5035	4.0937e-55	APA33870.1	930	seminal fluid protein [Nilaparvata lugens]	O	Complete
EMoAminopeptidase_2	8	6	779	7.62	7.53	9.08	8.07667	0.870077	0.499794	12.43	8.09	9.93	10.15	2.17835	0.637563	1.2994	4.9966e-07	AVD96937.1	954	putative APN-1 [Nilaparvata lugens]	O	C terminus partial
EMoAminopeptidase_3	0	3	953	6.46	7.1	4.85	6.13667	1.15932	0.379744	730.18	819.14	718.52	755.947	55.0367	47.4841	-6.1797	3.8932e-77	XP_022187160.1	975	LOW QUALITY PROTEIN: aminopeptidase N-like [Nilaparvata lugens]	O	Complete
EMoAminopeptidase_4	7	0	378	112.64	111.2	115.14	112.993	1.99362	6.99216	98.78	109.22	95.19	101.063	7.28838	6.3482	1.7567	2.3749e-25	XP_014291140.1	378	methionine aminopeptidase 1 isoform X1 [Halyomorpha halys]	unknown	N terminus partial
EMoAminopeptidase_5	10	6	478	627.72	790.85	697.1	705.223	81.8678	43.6401	63.3	26.42	30.68	40.1333	20.1757	2.52094	5.5356	5.286e-52	XP_015604740.1	944	aminopeptidase N [Cephus cinctus]	unknown	N terminus partial
EMoAminopeptidase_6	2	0	144	31.07	34.85	31.8	32.5733	2.00515	2.01568	45.22	25.58	35.03	35.2767	9.82232	2.21587	0.8932	5.3864e-10	XP_017780863.1	521	PREDICTED: probable aminopeptidase NPEPL1 [Nicrophorus vespilloides]	unknown	N and C terminus partial
EMoAminopeptidase_7	7	3	290	32.25	42.86	42.43	39.18	6.00541	2.4245	44.24	41.02	27.82	37.6933	8.70081	2.36767	0.9537	0.54364	XP_020388096.1	1021	leucyl-cystinyl aminopeptidase [Rhincodon typus]	unknown	N and C terminus partial
EMoAminopeptidase_8	6	5	731	971.42	1057.78	906.09	978.43	76.0876	60.5464	71.72	7.77	10.91	30.1333	36.0493	1.8928	6.6767	4.9186e-15	XP_020388096.1	1021	leucyl-cystinyl aminopeptidase [Rhincodon typus]	unknown	N and C terminus partial
EMoAminopeptidase_9	24	2	479	333.76	361.24	378	357.667	22.3354	22.1328	108.36	75.79	69.23	84.46	20.9563	5.30528	3.6981	5.2629e-52	XP_014241640.1	510	putative aminopeptidase W07G4.4 [Cimex lectularius]	unknown	N and C terminus partial
EMoAminopeptidase_10	9	4	482	1605.81	1794.66	1489.8	1630.09	153.873	100.872	103.81	13.85	23.32	46.9933	49.432	2.95184	6.456	2.4097e-16	XP_016768511.2	2685	putative aminopeptidase-2 [Apis mellifera]	unknown	N and C terminus partial
EMoAminopeptidase_11	12	19	523	172.15	175.59	175.83	174.523	2.05887	10.7997	129.43	108.05	111.29	116.257	11.5229	7.30255	2.2835	2.1566e-63	XP_023722872.1	527	cytosol aminopeptidase-like isoform X2 [Cryptotermes secundus]	unknown	N terminus partial
EMoAminopeptidase_12	8	1	451	273.83	326.81	297.33	299.323	26.5462	18.5225	24.49	2.64	8.1	11.7433	11.3715	0.737647	6.8073	7.2054e-27	AVD96940.1	1005	putative APN-4 [Nilaparvata lugens]	unknown	N and C terminus partial
EMoAminopeptidase_13	18	13	834	84.84	79.56	78.17	80.8567	3.51898	5.00351	67.48	44.75	47.72	53.3167	12.3554	3.34904	2.0482	3.3769e-17	XP_021928262.1	872	puromycin-sensitive aminopeptidase isoform X4 [Zootermopsis nevadensis]	unknown	N and C terminus partial
EMoAminopeptidase_14	1	2	717	0.03	0.04	0.04	0.0366667	0.0057735	0.00226898	4.75	3.4	3.18	3.77667	0.850078	0.237228	-4.6116	5.8078e-10	XP_022188119.1	700	xaa-Pro aminopeptidase 1-like [Nilaparvata lugens]	unknown	N terminus partial
EMoAminopeptidase_15	0	14	670	0.07	0.07	0	0.0466667	0.0404145	0.00288779	24.38	11.64	13.17	16.3967	6.95596	1.02994	-4.4035	0.0023039	XP_024213992.1	1033	endoplasmic reticulum aminopeptidase 1-like isoform X3 [Halyomorpha halys]	unknown	N terminus partial
EMoAminopeptidase_16	11	2	484	286.3	343.66	330.41	320.123	30.0317	19.8096	28.72	9.83	12.38	16.9767	10.2496	1.06637	5.8785	6.5716e-40	XP_026679329.1	552	PREDICTED: aminopeptidase N-like [Diaphorina citri]	unknown	N terminus partial
EMoAminopeptidase_17	2	4	174	80.69	98.74	104.82	94.75	12.5501	5.86324	107.38	106.39	129.35	114.373	12.9796	7.18425	1.6175	0.00031096	XP_030585370.1	247	probable aminopeptidase NPEPL1 [Archocentrus centrarchus]	unknown	N terminus partial
EMoAminopeptidase_18	10	4	669	62.3	56.58	51.5	56.7933	5.40316	3.51444	20.39	15.79	15.9	17.36	2.62463	1.09045	N/A	N/A	AVD96938.1	930	putative APN-2 [Nilaparvata lugens]	X	C terminus partial
EMoAminopeptidase_19	0	10	449	0.79	0.55	0.93	0.756667	0.19218	0.0468234	3.48	4.35	3.57	3.8	0.478435	0.238693	-1.7709	0.00010683	XP_022193554.1	742	xaa-Pro aminopeptidase ApepP-like [Nilaparvata lugens]	X	C terminus partial
EMoAminopeptidase_20	0	25	959	1.02	0.63	0.81	0.82	0.195192	0.0507426	15.18	9.95	9.5	11.5433	3.15747	0.725084	-2.2031	0.22838	XP_015604737.1	988	PREDICTED: aminopeptidase Ey [Cephus cinctus]	X	C terminus partial
EMoAminopeptidase_21	3	4	195	53.36	59.93	61.12	58.1367	4.17929	3.59757	44.75	35.69	33.73	38.0567	5.87885	2.39049	1.6645	5.1823e-26	XP_019869524.1	522	PREDICTED: LOW QUALITY PROTEIN: probable aminopeptidase NPEPL1 [Aethina tumida]	X	C terminus partial
EMoAminopeptidase_22	3	1	391	758	844.13	696.37	766.167	74.2178	47.4113	26.48	3.01	4.19	11.2267	13.2229	0.705193	6.8222	2.7159e-21	XP_015184597.1	2686	PREDICTED: uncharacterized protein LOC107070683 [Polistes dominula]	X	C terminus partial
EMoAminopeptidase_23	0	7	454	N/A	N/A	N/A	N/A	N/A	N/A	5.49	2.46	2.72	3.55667	1.67936	0.223409	-5.4816	0.00042771	XP_022200936.1	1085	glutamyl aminopeptidase-like [Nilaparvata lugens]	X	Complete
EMoAminopeptidase_24	2	0	509	10.86	11.07	12.19	11.3733	0.715006	0.703795	18.43	18.44	16.55	17.8067	1.08832	1.11851	-0.078728	0.67674	XP_022195570.1	514	probable Xaa-Pro aminopeptidase 3 [Nilaparvata lugens]	X	Complete
EMoAminopeptidase_25	6	8	912	86.36	88.81	78.09	84.42	5.61714	5.22401	30.061	22.0227	25.8347	25.9728	4.02095	1.63146	2.6683	1.9841e-12	XP_022183952.1	959	glutamyl aminopeptidase-like [Nilaparvata lugens]	X	Complete
EMoAminopeptidase_26	3	1	487	42.91	47.87	47.64	46.14	2.79962	2.8552	62.7	59.14	58.68	60.1733	2.20021	3.77973	0.47282	0.0012539	XP_012265680.1	472	methionine aminopeptidase 2 isoform X1 [Athalia rosae]	X	C terminus partial
EMoCarboxypeptidase_1	2	21	1377	2.79	2.32	2.29	2.46667	0.280416	0.15264	8.49	4.57	5.18	6.08	2.10929	0.38191	-0.29329	0.88901	XP_022192403.1	1359	carboxypeptidase D [Nilaparvata lugens]	O	Complete
EMoCarboxypeptidase_2	8	7	471	20.8	34.84	30.64	28.76	7.20633	1.7797	45.4	52.94	54.17	50.8367	4.74829	3.19326	0.736	0.015705	XP_023702297.1	463	venom serine carboxypeptidase [Cryptotermes secundus]	O	Complete
EMoCarboxypeptidase_3	13	1	464	1950.73	1993.98	1715.86	1886.86	149.658	116.761	154.63	30	44.52	76.3833	68.1514	4.79795	6.6388	2.1466e-25	XP_017771434.1	463	PREDICTED: venom serine carboxypeptidase [Nicrophorus vespilloides]	O	Complete
EMoCarboxypeptidase_4	4	0	476	54.76	49.64	64.16	56.1867	7.36438	3.4769	3.94	0.84	2.57	2.45	1.55348	0.153894	2.9226	0.062779	XP_001652055.1	484	vitellogenic carboxypeptidase-like [Aedes aegypti]	O	Complete
EMoCarboxypeptidase_5	19	7	486	800.7	570.89	682.12	684.57	114.925	42.362	133.17	53.61	58.39	81.7233	44.6182	5.13338	4.422	3.4612e-28	XP_012347648.1	492	PREDICTED: lysosomal Pro-X carboxypeptidase [Apis florea]	O	Complete
EMoCarboxypeptidase_6	12	0	461	526.72	584.01	501.66	537.463	42.2131	33.2589	47.89	15.64	13.9	25.81	19.1416	1.62123	6.0196	2.159e-28	XP_014279214.1	452	venom serine carboxypeptidase-like [Halyomorpha halys]	O	Complete
EMoCarboxypeptidase_7	0	7	495	24.75	28.91	28	27.22	2.18694	1.68441	847.34	748.32	742.04	779.233	59.0656	48.9468	-3.1926	1.3434e-116	XP_023715005.1	503	carboxypeptidase E-like [Cryptotermes secundus]	O	Complete
EMoCarboxypeptidase_8	0	6	592	7.72	11.35	8.3	9.12333	1.95003	0.564563	123.06	83.35	92.36	99.59	20.8189	6.25565	-1.7606	0.29523	XP_023723940.1	626	carboxypeptidase M-like isoform X3 [Cryptotermes secundus]	O	Complete
EMoCarboxypeptidase_9	1	4	241	45.48	50.14	49.51	48.3767	2.52829	2.99361	132.76	155.83	136.22	141.603	12.4415	8.89468	-0.11697	0.52377	AGM32543.1	226	cysteine peptidase C12 containing ubiquitin carboxy-terminal hydrolase [Coptotermes formosanus]	unknown	N terminus partial
EMoCarboxypeptidase_10	3	2	333	2.77	4.32	3.43	3.50667	0.777839	0.216997	49.23	34.64	39.14	41.0033	7.47135	2.57559	-9.2995	2.9772e-13	XP_016663354.1	656	carboxypeptidase M isoform X1 [Acyrthosiphon pisum]	unknown	N terminus partial
EMoCarboxypeptidase_11	1	7	495	2.88	4.34	3.71	3.64333	0.73228	0.225454	8.29	4.39	5.07	5.91667	2.0833	0.37165	0.69313	0.14363	XP_021955455.1	532	carboxypeptidase Q-like [Folsomia candida]	X	Complete
EMoCarboxypeptidase_12	7	0	497	13.63	20.55	20.57	18.25	4.00105	1.12933	0.07	0.23	0.1	0.133333	0.085049	0.00837521	4.4704	2.4911e-14	XP_014278506.1	480	carboxypeptidase Q-like [Halyomorpha halys]	X	Complete
EMoDipeptidase_1	6	5	788	44.55	54.9	52.32	50.59	5.38751	3.13057	98.07	91.32	89.31	92.9	4.58876	5.83543	0.70345	1.4302e-05	XP_022185374.1	742	venom dipeptidyl peptidase 4-like [Nilaparvata lugens]	O	Complete
EMoDipeptidase_2	9	2	457	382.58	425.08	400.13	402.597	21.3571	24.9132	82	71.48	68.99	74.1567	6.90568	4.65808	3.6699	1.9006e-128	XP_023727443.1	499	xaa-Pro dipeptidase [Cryptotermes secundus]	unknown	N terminus partial
EMoDipeptidase_3	16	17	636	76.63	39.65	45.76	54.0133	19.8234	3.34241	30.23	18.44	30.23	26.3	6.80696	1.65201	2.7648	1.0125e-11	XP_022196428.1	828	venom dipeptidyl peptidase 4-like isoform X1 [Nilaparvata lugens]	unknown	N and C terminus partial
EMoDipeptidase_4	10	4	762	59.44	59.44	55.01	57.9633	2.55766	3.58684	39.31	28.77	33.41	33.83	5.28254	2.125	1.296	2.6413e-15	PSN36117.1	676	Dipeptidyl peptidase 3 [Blattella germanica]	X	Complete
EMoDipeptidase_5	4	0	246	340.39	343.64	353.62	345.883	6.89439	21.4037	82.08	69.74	69.95	73.9233	7.06466	4.64343	1.89365	1.8156e-07	XP_013786820.1	241	alpha-aspartyl dipeptidase-like isoform X1 [Limulus polyphemus]	X	C terminus partial
EMoDipeptidase_6	23	15	520	201.47	230.01	205.35	212.277	15.4796	13.1359	52.99	41.76	39.52	44.7567	7.2177	2.81135	2.9777	2.488e-52	XP_018917689.1	480	PREDICTED: cytosolic non-specific dipeptidase [Bemisia tabaci]	X	C terminus partial
EMoDipeptidase_7	9	7	503	59.17	95.82	83.02	79.3367	18.6006	4.90945	30.69	24.88	23.75	26.44	3.72372	1.6608	-0.27408	0.81406	XP_015511717.1	455	PREDICTED: dipeptidase 1-like isoform X3 [Neodiprion lecontei]	X	C terminus partial
EMoDipeptidase_8	0	21	939	0.62	0.29	0.46	0.456667	0.165025	0.0282591	8.13	4.11	5.34	5.86	2.05983	0.36809	-4.3175	4.4946e-25	XP_022207989.1	882	inactive dipeptidyl peptidase 10-like [Nilaparvata lugens]	X	Complete
EMoDipeptidase_9	0	21	888	0.02	0	0.03	0.0166667	0.0152753	0.00103135	10.34	5.01	5.05	6.8	3.0658	0.427136	-7.5695	8.2515e-28	XP_022207993.1	907	uncharacterized protein LOC111064553 [Nilaparvata lugens]	X	C terminus partial
EMoDipeptidase_10	0	3	732	N/A	N/A	N/A	N/A	N/A	N/A	4.43	3.04	3	3.49	0.81431	0.219221	-8.3564	5.766e-11	XP_023726856.1	601	dipeptidase 1-like [Cryptotermes secundus]	X	C terminus partial
EMoDipeptidase_11	0	2	486	0.68	1.08	0.38	0.713333	0.351188	0.0441419	1.36	1.54	3.24	2.04667	1.03737	0.128559	-0.56493	0.37676	XP_011269558.1	477	PREDICTED: cytosolic non-specific dipeptidase [Camponotus floridanus]	X	Complete
EMoAsparticprotease_1	10	14	390	80.05	102.76	108.61	97.14	15.0866	6.01114	373.97	430.66	411.45	405.36	28.8315	25.4623	-0.47867	0.025161	XP_001867326.1	387	lysosomal aspartic protease [Culex quinquefasciatus]	O	Complete
EMoAsparticprotease_2	13	13	411	170.14	238.38	159.14	189.22	42.9276	11.7092	169.3	210.97	206.06	195.443	22.7735	12.2766	1.545	4.54e-07	XP_026736888.1	384	lysosomal aspartic protease [Trichoplusia ni]	O	Complete
EMoAsparticprotease_3	12	3	370	4823.88	5585.3	5092.27	5167.15	386.193	319.749	584.69	123.83	131.53	280.017	263.883	17.589	5.8058	2.2288e-06	XP_014468660.1	384	PREDICTED: lysosomal aspartic protease [Dinoponera quadriceps]	O	C terminus partial
EMoAsparticprotease_4	8	5	320	12379.8	12855	12533.9	12589.6	242.419	779.058	595.57	116.35	235	315.64	249.58	19.8266	6.8048	1.2969e-27	XP_024877811.1	381	lysosomal aspartic protease [Temnothorax curvispinosus]	unknown	N terminus partial
EMoAsparticprotease_5	3	0	364	711.91	784.92	624.63	707.153	80.2508	43.7595	63.1	10.62	16.31	30.01	28.7977	1.88505	6.1727	3.545e-20	XP_392857.2	385	lysosomal aspartic protease [Apis mellifera]	unknown	N terminus partial
EMoAsparticprotease_6	7	0	285	1691.73	2324.11	1657.03	1890.96	375.523	117.015	60.65	61.67	46.38	56.2333	8.54846	3.53224	7.0145	1.2979e-92	XP_966517.1	384	PREDICTED: lysosomal aspartic protease [Tribolium castaneum]	unknown	N terminus partial
EMoAsparticprotease_7	0	2	413	0.59	0.45	0.59	0.543333	0.080829	0.0336221	3.58	3.14	2.8	3.17333	0.391067	0.19933	-2.0198	0.00069372	XP_018328790.1	367	PREDICTED: lysosomal aspartic protease-like [Agrilus planipennis]	O	N terminus partial
EMoAsparticprotease_8	11	3	404	55.07	90.33	79.13	74.8433	18.0166	4.63139	34.05	5.56	7.88	15.83	15.8216	0.994347	1.941	1.5327e-12	AEC03508.1	381	cathepsin-D [Polyrhachis vicina]	unknown	N terminus partial
EMoCathepsin B_1	7	0	331	151.02	155.67	118.61	141.767	20.1886	8.77269	18.15	0.67	1.91	6.91	9.75385	0.434045	6.0889	4.863e-10	XP_014776576.1	343	PREDICTED: cathepsin B-like [Octopus bimaculoides]	O	Complete
EMoCathepsin B_2	6	0	335	58.12	77.69	63.7	66.5033	10.0817	4.11531	4.27	1.55	1.85	2.55667	1.49135	0.160595	6.7914	2.4872e-20	XP_018914012.1	342	PREDICTED: cathepsin B-like [Bemisia tabaci]	O	Complete
EMoCathepsin B_3	12	3	344	956.13	1251.03	959.52	1055.56	169.29	65.3193	187.36	26.58	29	80.98	92.1357	5.08668	8.1673	1.0252e-10	XP_014244565.1	333	cathepsin B-like [Cimex lectularius]	O	Complete
EMoCathepsin B_4	8	3	326	1026.01	956.01	1042.89	1008.3	46.0671	62.395	87.78	31.3	38.37	52.4833	30.7715	3.29669	5.312	5.833e-07	XP_023718224.1	348	Cathepsin B [Cryptotermes secundus]	O	Complete
EMoCathepsin B_5	8	2	300	7027.63	7798.86	7138.6	7321.7	416.944	453.075	372.74	57.73	85.36	171.943	174.443	10.8005	8.1119	3.0021e-09	XP_022186007.1	354	cathepsin B-like cysteine proteinase 4 [Nilaparvata lugens]	O	C terminus partial
EMoCathepsin B_6	19	7	365	23930.1	23702.7	26343.7	24658.8	1463.57	1525.92	1249.31	288.81	266.84	601.653	560.995	37.7923	7.0472	2.6056e-27	XP_014244565.1	333	cathepsin B-like [Cimex lectularius]	unknown	N terminus partial
EMoCathepsin B_7	11	3	346	12364.2	14660.8	13088.3	13371.1	1174.12	827.421	624.5	168.8	199.94	331.08	254.586	20.7965	7.4246	3.7687e-45	XP_014244565.1	333	cathepsin B-like [Cimex lectularius]	O	Complete
EMoCathepsin B_8	11	7	351	164.65	182.73	176.22	174.533	9.15725	10.8003	295.37	328.44	335.07	319.627	21.2668	20.0771	0.7619	1.1722e-06	XP_025414222.1	342	cathepsin B isoform X1 [Sipha flava]	O	Complete
EMoCathepsin B_9	3	0	347	407.08	436.92	482.22	442.073	37.8341	27.356	23.8	4.81	7.33	11.98	10.3137	0.752513	6.7324	1.0033e-27	XP_024086099.1	346	cathepsin B-like [Cimex lectularius]	O	Complete
EMoCathepsin B_10	10	2	291	1891.81	1916.99	2211.95	2006.92	178.01	124.19	121.58	25.38	22.27	56.41	56.4603	3.54334	6.7833	2.8267e-22	XP_014289471.1	334	cathepsin B [Halyomorpha halys]	unknown	N terminus partial
EMoCathepsin B_11	10	7	354	2029.8	2690.22	2468.21	2396.08	336.067	148.272	374.71	37.48	60.8	157.663	188.329	9.90348	5.6437	7.3116e-11	XP_022186007.1	354	cathepsin B-like cysteine proteinase 4 [Nilaparvata lugens]	unknown	N terminus partial
EMoCathepsin B_12	3	0	339	321.92	386.64	380.25	362.937	35.6649	22.459	12.43	4.69	2.26	6.46	5.31102	0.405779	7.4034	2.9323e-37	XP_014289471.1	334	cathepsin B [Halyomorpha halys]	unknown	N terminus partial
EMoCathepsin B_13	2	0	273	0	0	3.94	1.31333	2.27476	0.0812706	0	0	0	0	0	0	6.1185	0.1185	XP_022186007.1	354	cathepsin B-like cysteine proteinase 4 [Nilaparvata lugens]	unknown	N terminus partial
EMoCathepsin B_14	3	0	264	1565.34	1757.96	1347.7	1557	205.257	96.349	29.0317	9.64258	4.64829	14.4409	12.8804	0.907089	7.4063	2.0503e-41	XP_022186007.1	354	cathepsin B-like cysteine proteinase 4 [Nilaparvata lugens]	X	C terminus partial
EMoCathepsin L_1	14	11	370	62.62	108.75	95.92	89.0967	23.8099	5.51341	343.47	467.47	408.55	406.497	62.0255	25.5337	-0.5844	0.077549	XP_008209259.1	339	PREDICTED: cathepsin L-like [Nasonia vitripennis]	O	Complete
EMoCathepsin L_2	2	0	152	5176.43	6074.2	6530.8	5927.14	689.056	366.779	277.19	133.88	70.5	160.523	105.89	10.0831	6.3239	7.7365e-12	BAN21513.1	208	cathepsin L [Riptortus pedestris]	O	N and C terminus partial
EMoCathepsin L_3	18	5	337	45836.4	49182.8	50380.1	48466.4	2355.07	2999.16	2389.06	760.54	720.88	1290.16	951.882	81.0402	7.2356	5.6929e-23	AJS11554.1	327	cathepsin L [Penaeus japonicus]	O	N and C terminus partial
EMoCathepsin L_4	13	3	262	79358.2	78056.4	85101.9	80838.8	3748.85	5002.4	3721.49	962.81	1103.14	1929.15	1553.8	121.178	7.1238	5.5116e-32	XP_014281793.1	333	cathepsin L1 [Halyomorpha halys]	O	N and C terminus partial
EMoCathepsin L_5	14	4	332	55748.8	61143	60641.2	59177.7	2980.04	3661.99	4298.21	733.11	831.3	1954.21	2030.56	122.752	6.9191	3.946e-42	AJS11554.1	327	cathepsin L [Penaeus japonicus]	O	Complete
EMoCathepsin L_6	7	0	357	2316.93	2851.6	2668.77	2612.43	271.751	161.66	173.56	40.03	51.14	88.2433	74.0949	5.54292	6.5073	2.1856e-22	XP_020297465.1	338	cathepsin L [Pseudomyrmex gracilis]	O	N and C terminus partial
EMoCathepsin L_7	2	0	341	735.01	936.95	877.97	849.977	103.84	52.5976	40.43	15.01	23.64	26.36	12.9264	1.65578	7.3635	7.2809e-51	XP_019623343.1	327	PREDICTED: cathepsin L1-like [Branchiostoma belcheri]	O	Complete
EMoCathepsin L_8	3	0	357	71.9	93.62	104.38	89.9667	16.5453	5.56724	5.97	2.01	3.39	3.79	2.01007	0.238065	6.9214	4.8724e-14	BAN20187.1	330	cathepsin L [Riptortus pedestris]	O	N terminus partial
EMoCathepsin L_9	1	4	271	26.11	34.57	35.07	31.9167	5.03493	1.97504	39.06	63.4	62.13	54.8633	13.7008	3.44619	0.71737	0.039555	XP_018792567.1	338	PREDICTED: cathepsin L-like isoform X2 [Bactrocera latifrons]	unknown	N terminus partial
EMoCathepsin L_10	1	2	261	410.33	500.96	491.92	467.737	49.9207	28.9441	28.98	5.41	24.42	19.6033	12.5015	1.23137	6.2487	8.1218e-13	XP_004347256.1	325	cathepsin L2 [Capsaspora owczarzaki ATCC 30864]	unknown	N terminus partial
EMoCathepsin L_11	3	0	339	0	0	22.44	7.48	12.9557	0.462871	0	0	0	0	0	0	N/A	N/A	XP_021347170.1	328	cathepsin L1-like [Mizuhopecten yessoensis]	O	N terminus partial
EMoCathepsin L_12	8	1	271	4069.5	4712.72	4711.3	4497.84	370.954	278.332	227.11	62.37	97.29	128.923	86.8062	8.0982	6.731	1.654e-39	XP_011432380.1	330	PREDICTED: cathepsin L1 [Crassostrea gigas]	unknown	N terminus partial
EMoCathepsin L_13	16	4	272	3647.8	3652.64	4037.46	3779.3	223.586	233.868	196.03	51.14	55.27	100.813	82.4859	6.3325	7.0174	8.2098e-33	XP_023301041.1	339	cathepsin L isoform X2 [Lucilia cuprina]	unknown	N terminus partial
EMoCathepsin L_14	7	3	123	17525.6	18899.8	20441.2	18955.5	1458.58	1172.99	2460.9	630.03	680.53	1257.15	1042.78	78.9669	7.1166	6.9582e-35	AJF94912.1	334	cathepsin L3 [Nephilengys cruentata]	unknown	N terminus partial
EMoCathepsin L_15	10	7	353	79386	79713	87885.4	82328.1	4815.51	5094.56	3868.64	1024.14	1328.85	2073.88	1561.76	130.269	6.9541	3.5938e-35	XP_014281793.1	333	cathepsin L1 [Halyomorpha halys]	unknown	N terminus partial
EMoCathepsin L_16	0	3	195	39801.3	45898.4	47102.3	44267.4	3914.24	2739.32	1973.2	657.48	657.88	1096.19	759.516	68.8559	6.9215	6.101e-43	XP_004347262.1	324	cathepsin L2 [Capsaspora owczarzaki ATCC 30864]	unknown	N and C terminus partial
EMoCathepsin L_17	7	1	124	31929.7	37394	39845.2	36389.6	4052.2	2251.83	2138.82	506.94	524.89	1056.88	937.028	66.3871	6.823	2.9078e-27	AGK88356.1	312	cathepsin L, partial [Hyalomma anatolicum anatolicum]	X	Complete
EMoCathepsin L_18	3	2	241	97223.8	92275.6	102601	97366.7	5164	6025.17	4963.55	1319.88	1578.87	2620.77	2033.04	164.621	7.1575	1.2523e-40	BAN21513.1	208	cathepsin L, partial [Riptortus pedestris]	X	Complete
EMoSerineProtease_1	5	2	260	8800.73	7835	9380.21	8671.98	780.609	536.632	423.44	145.12	168	245.52	154.507	15.4221	6.8001	1.3388e-52	XP_011142410.1	246	chymotrypsin-1-like [Harpegnathos saltator]	unknown	N terminus partial
EMoSerineProtease_2	2	0	161	233.08	258.01	220.43	237.173	19.1215	14.6766	37.22	5.17	16.17	19.52	16.2855	1.22613	6.5551	1.9128e-09	XP_022123774.1	259	chymotrypsin-2-like [Pieris rapae]	unknown	N terminus partial
EMoSerineProtease_3	4	0	121	220.53	125.56	207.54	184.543	51.4923	11.4198	8.3	1.85	1.85	4	3.72391	0.251256	5.4131	0.01169	XP_012350929.1	244	PREDICTED: trypsin-1-like [Apis florea]	unknown	N terminus partial
EMoSerineProtease_4	0	5	283	1.38	1.43	0	0.936667	0.811562	0.057962	451.96	388.51	390.23	410.233	36.1466	25.7684	-6.2154	3.9376e-18	XP_022184278.1	683	transmembrane protease serine 9-like [Nilaparvata lugens]	unknown	N terminus partial
EMoSerineProtease_5	3	0	267	159.92	171.04	112.24	147.733	31.2369	9.14191	20.13	3.95	0.96	8.34667	10.3136	0.524288	5.8732	2.7524e-10	XP_017019150.1	257	PREDICTED: trypsin [Drosophila kikkawai]	O	Complete
EMoSerineProtease_6	3	0	259	242.72	200.98	279.39	241.03	39.2323	14.9152	12.74	3.21	3.28	6.41	5.48205	0.402638	6.8079	3.5525e-34	XP_018359259.1	250	PREDICTED: trypsin-7-like [Trachymyrmex cornetzi]	O	Complete
EMoSerineProtease_7	4	0	277	2665.52	2696.06	2581.68	2647.75	59.2236	163.846	214.75	64.62	68.9	116.09	85.4689	7.29209	6.1653	6.7518e-30	XP_023288145.1	253	trypsin-2 [Orussus abietinus]	O	Complete
EMoSerineProtease_8	8	0	275	2037.05	2103.51	2687.91	2276.16	358.134	140.851	134.23	27.34	68.7	76.7567	53.8985	4.8214	6.9361	1.093e-23	AEI58574.1	254	serine protease [Eupolyphaga sinensis]	O	Complete
EMoSerineProtease_9	5	0	249	2573.65	2483.12	2778.17	2611.65	151.15	161.612	177.22	48.84	63.62	96.56	70.2434	6.06533	6.3578	6.5997e-32	XP_004629088.1	246	trypsin [Octodon degus]	O	Complete
EMoSerineProtease_10	4	1	202	3740.99	3560.61	4057.15	3786.25	251.345	234.298	301.82	121.36	190.71	204.63	91.0317	12.8536	6.4036	4.8733e-87	XP_019878703.1	254	PREDICTED: trypsin-7-like [Aethina tumida]	O	C terminus partial
EMoSerineProtease_11	2	0	251	2078.02	2107.46	2003.91	2063.13	53.3567	127.669	218.17	24.55	42.79	95.17	106.911	5.97802	6.6396	5.6496e-16	XP_018572007.1	252	trypsin-3 isoform X1 [Anoplophora glabripennis]	O	C terminus partial
EMoSerineProtease_12	6	3	255	25503.6	27339.9	28316.4	27053.3	1428.14	1674.09	1520.08	513.17	470.63	834.627	594.001	52.4263	6.6368	7.0076e-36	XP_029161316.1	502	serine protease 53-like [Nylanderia fulva]	O	C terminus partial
EMoSerineProtease_13	1	2	211	312.49	351.11	380.21	347.937	33.9713	21.5307	51.54	8.76	19.43	26.5767	22.2674	1.66939	6.313	8.1913e-23	OXU19126.1	279	hypothetical protein TSAR_007590 [Trichomalopsis sarcophagae]	O	C terminus partial
EMoSerineProtease_14	5	2	272	12109.1	12340.2	12693.1	12380.8	294.107	766.138	1097.3	180.89	350.67	542.953	487.526	34.1051	7.5913	2.695e-21	XP_014233474.2	240	trypsin-7-like [Trichogramma pretiosum]	O	N terminus partial
EMoSerineProtease_15	6	2	270	1887.86	1557.88	2074.92	1840.22	261.791	113.875	94.86	16.87	50.99	54.24	39.0964	3.40704	6.7646	3.0853e-27	XP_023288145.1	253	trypsin-2 [Orussus abietinus]	O	Complete
EMoSerineProtease_16	9	4	268	4636.12	4555.53	5388.78	4860.14	459.583	300.751	340.3	78.6	94.91	171.27	146.611	10.7582	6.4992	8.551e-25	XP_012286850.1	252	trypsin-7 [Orussus abietinus]	O	Complete
EMoSerineProtease_17	4	1	248	8356.15	10014.2	7664.53	8678.29	1207.49	537.023	454.9	204.55	131.77	263.74	169.502	16.5666	7.3181	5.0303e-31	XP_022186387.1	262	trypsin alpha-3-like [Nilaparvata lugens]	O	C terminus partial
EMoSerineProtease_18	4	0	302	1522.98	1701.93	1595.79	1606.9	89.9908	99.4369	146.61	41.07	49.1	78.9267	58.7528	4.95771	5.779	3.4339e-33	KOX69181.1	251	Trypsin-1 [Melipona quadrifasciata]	O	Complete
EMoSerineProtease_19	12	1	267	836.94	881.17	977.71	898.607	71.9866	55.6068	124.92	23.43	35.44	61.2633	55.4544	3.8482	5.0409	2.5073e-11	XP_015608818.1	263	trypsin alpha-3 [Cephus cinctus]	O	Complete
EMoSerineProtease_20	2	0	184	604.46	836.13	664.43	701.673	120.242	43.4204	3.55	22.55	4.94	10.3467	10.5912	0.649916	6.8701	4.766e-141	XP_011645766.1	258	trypsin-1-like [Pogonomyrmex barbatus]	O	C terminus partial
EMoSerineProtease_21	0	3	263	3672.87	3338.83	3368.4	3460.03	184.914	214.111	212.32	63.51	61.8	112.543	86.4134	7.0693	6.5588	8.7932e-32	XP_022186387.1	262	trypsin alpha-3-like [Nilaparvata lugens]	O	Complete
EMoSerineProtease_22	1	5	301	21.38	14.87	14.01	16.7533	4.02982	1.03672	35.22	38.16	42.29	38.5567	3.55165	2.4219	0.41346	0.20709	XP_022905607.1	295	trypsin-like [Onthophagus taurus]	unknown	N terminus partial
EMoSerineProtease_23	2	0	193	192.92	239.63	228.01	220.187	24.3179	13.6254	18.56	2.41	6.75	9.24	8.35797	0.580402	6.2921	1.8574e-18	XP_026834905.1	252	trypsin beta [Drosophila erecta]	unknown	N and C terminus partial
EMoSerineProtease_24	5	0	118	75006.1	79486.3	82827.4	79106.6	3924.45	4895.21	5392.28	1930.34	1997.36	3106.66	1979.69	195.142	6.7435	4.1001e-22	XP_012350929.1	244	PREDICTED: trypsin-1-like [Apis florea]	unknown	N terminus partial
EMoSerineProtease_25	3	0	225	13509	17102.9	12371.1	14327.6	2469.84	886.612	584.95	192.85	205.96	327.92	222.691	20.598	7.0395	6.0581e-45	XP_017097733.1	246	PREDICTED: trypsin alpha-like [Drosophila bipectinata]	unknown	N and C terminus partial
EMoSerineProtease_26	4	1	159	53486.2	56215.8	60086.3	56596.1	3316.44	3502.23	3620.67	1167.66	1281.25	2023.19	1384.62	127.085	6.739	1.7646e-29	XP_012350929.1	244	PREDICTED: trypsin-1-like [Apis florea]	unknown	N terminus partial
EMoSerineProtease_27	3	0	137	13981.6	16066.6	15187	15078.4	1046.77	933.07	896.29	97.3	305.45	433.013	414.488	27.1993	7.3274	4.0732e-26	XP_011863819.1	251	PREDICTED: trypsin-1-like isoform X2 [Vollenhovia emeryi]	unknown	N and C terminus partial
EMoSerineProtease_28	9	0	216	5210.71	5464.25	4604.39	5093.12	441.827	315.168	282.63	97.07	87.63	155.777	109.96	9.78497	6.6299	1.1926e-27	XP_012350929.1	244	PREDICTED: trypsin-1-like [Apis florea]	unknown	N terminus partial
EMoSerineProtease_29	2	4	237	11699.6	12043.2	11289.2	11677.3	377.487	722.608	630.49	152.74	193.53	325.587	264.84	20.4514	6.7349	4.1343e-25	XP_022199309.1	258	trypsin-like [Nilaparvata lugens]	unknown	N terminus partial
EMoSerineProtease_30	8	0	233	1406.41	1191.5	1581.67	1393.19	195.42	86.2125	85.97	20.79	38.42	48.3933	33.7151	3.03978	6.1551	4.8473e-32	KOX69181.1	251	Trypsin-1 [Melipona quadrifasciata]	unknown	N terminus partial
EMoSerineProtease_31	4	0	147	1731.7	1419.68	1720.69	1624.02	177.052	100.496	82.9	24.29	24.02	43.7367	33.9167	2.74728	6.1237	7.8055e-21	XP_022525845.1	190	serine protease 57-like [Astyanax mexicanus]	unknown	N terminus partial
EMoSerineProtease_32	5	1	177	558.14	506.76	670.45	578.45	83.7137	35.7952	48.94	4.26	35.33	29.51	22.9015	1.85364	6.0152	1.763e-17	XP_014605335.1	267	PREDICTED: trypsin-1-like [Polistes canadensis]	unknown	N and C terminus partial
EMoSerineProtease_33	2	0	102	6724.95	6734.84	7787.05	7082.28	610.369	438.26	389.33	189.02	285.22	287.857	100.181	18.0814	6.6224	8.3358e-53	XP_014212984.1	260	trypsin delta-like [Copidosoma floridanum]	unknown	N and C terminus partial
EMoSerineProtease_34	3	3	200	870.17	775.97	956.85	867.663	90.466	53.692	96.39	7.07	28.21	43.89	46.6788	2.75691	6.3215	1.9601e-24	DAA64573.1	253	TPA: trypsin 2A [Locusta migratoria]	unknown	N terminus partial
EMoSerineProtease_35	24	8	509	2126.48	2039.36	2229.48	2131.77	95.1705	131.917	141.92	26.32	41.85	70.03	62.7409	4.39887	6.9281	2.9217e-24	XP_015607074.1	496	putative serine protease K12H4.7 [Cephus cinctus]	O	Complete
EMoSerineProtease_36	0	2	364	43.6	25.52	28.92	32.68	9.60858	2.02228	344.81	361.86	379.63	362.1	17.4112	22.745	-1.9424	1.078e-07	NP_001155078.1	392	PREDICTED: serine protease homolog 42 isoform X1 [Nasonia vitripennis]	O	C terminus partial
EMoSerineProtease_37	3	1	454	34.6	46.58	38.28	39.82	6.13668	2.46411	186.13	207.13	230.99	208.083	22.4452	13.0706	-0.86251	0.0003818	XP_018901507.1	414	PREDICTED: trypsin-7-like [Bemisia tabaci]	unknown	N terminus partial
EMoSerineProtease_38	9	2	292	1858.34	2372.42	2090.28	2107.01	257.45	130.384	112.77	38.29	27.79	59.6167	46.3306	3.74477	8.5082	7.1484e-11	XP_018320746.1	263	PREDICTED: trypsin-3-like [Agrilus planipennis]	X	Complete
EMoSerineProtease_39	5	2	414	18.01	26.9	19.55	21.4867	4.7509	1.32962	30.56	37.26	34.36	34.06	3.36006	2.13945	0.89126	0.0010516	EFA00580.2	501	Putative serine protease K12H4.7-like Protein [Tribolium castaneum]	X	C terminus partial
EMoSerineProtease_40	4	0	300	59.4	74.59	71.3	68.43	7.99135	4.23453	11.05	2.7	4.14	5.96333	4.46363	0.374581	5.1249	1.9382e-27	XP_023703440.1	654	transmembrane protease serine 9-like [Cryptotermes secundus]	X	Complete

## Sheet: Sheet1
				rep1	rep2	rep3	average
gut	actin	KJ942579.1	Cluster-16878.5968	16.18	17.48	14.8	16.1533
sal	actin	KJ942579.1	Cluster-11053.12573	16.59	19.21	11.95	15.9167
