# Supplementary material for: Transcriptomic and proteomic analysis of putative digestive proteases in the salivary gland and gut of Empoasca (Matsumurasca) onukii Matsuda
Source: BMC Genomics. 2021 Apr 15;22:271. doi: 10.1186/s12864-021-07578-2 (PMC8048321; doi:10.1186/s12864-021-07578-2)
Supplement: Supplementary file 5 — Additional file 5 The top 100 abundant proteins in the SG or gut of E. onukii. This file lists information on the top 100 abundant proteins in the SG or gut of E. onukii [file 12864_2021_7578_MOESM5_ESM.xlsx]

## Sheet: top100_FPKM_proteins_SG
Gene_ID	FPKM_SG1	FPKM_SG2	FPKM_SG3	Average_FPKM	Gene Length	NR ID	NR Score	NR E-value	NR Description
Cluster-11053.12821	133433	199767	211115	181438	510	--	--	--	e
Cluster-11053.12863	99528	194365	164665	152853	449	--	--	--	--
Cluster-11053.12760	91025.4	151039	162013	134693	464	--	--	--	--
Cluster-11053.12868	112043	141134	130138	127772	352	--	--	--	--
Cluster-11053.12836	90556.1	89079.3	97455.4	92363.6	368	--	--	--	--
Cluster-11053.12144	46822.5	91670.8	79465.2	72652.8	363	--	--	--	--
Cluster-11053.12753	67177.3	65734.3	69381.8	67431.1	306	EAA06713.4	171	3.3e-10	AGAP000401-PA [Anopheles gambiae str. PEST]
Cluster-11053.12778	28120.5	49142.2	40753.8	39338.9	301	--	--	--	--
Cluster-11053.12856	28902.7	45635.3	34649.3	36395.7	329	--	--	--	--
Cluster-11053.12791	26686.4	39941.6	39772.9	35467	397	AIM18992.1	491	3.3e-47	cytochrome b, partial ..mitochondrion.. [Empoasca onukii]
Cluster-11053.12807	26295.4	36890	37614.2	33599.9	530	AVF91600.1	721	9.5e-74	cytochrome b ..mitochondrion.. [Empoasca onukii]
Cluster-11053.12706	27024.2	35883.3	37769.8	33559.1	679	AVF91590.1	792	7.1e-82	cytochrome c oxidase subunit I ..mitochondrion.. [Empoasca onukii]
Cluster-11053.12763	22660	31137.8	33598.5	29132.1	455	AVF91590.1	691	2.5e-70	cytochrome c oxidase subunit I ..mitochondrion.. [Empoasca onukii]
Cluster-11053.12931	24857.3	20998	27092	24315.8	426	AQM58352.1	377	5.9e-34	venom nuclease-like protein 1 [Pristhesancus plagipennis]
Cluster-11053.12697	17865.2	23245.9	25793.3	22301.4	504	YP_009058221.1	421	5.5e-39	cytochrome c oxidase subunit II ..mitochondrion.. [Empoasca vitis]
Cluster-11053.13014	18568.8	26218.3	18899.1	21228.7	308	--	--	--	--
Cluster-11053.12756	18852.6	20010.9	21557	20140.2	501	--	--	--	--
Cluster-11053.12818	20080.8	19405.1	20573.3	20019.7	492	--	--	--	--
Cluster-11053.12714	13699.5	23214.6	21381.9	19432	520	--	--	--	--
Cluster-11053.12745	17521	19306.4	20131.6	18986.4	344	ETN63372.1	166	1.4e-09	carbonic anhydrase [Anopheles darlingi]
Cluster-11053.12814	13253.3	18774.1	20546.2	17524.6	1735	AVF91594.1	1085	1.9e-115	cytochrome c oxidase subunit III ..mitochondrion.. [Empoasca onukii]
Cluster-11053.12217	13158.8	18500.8	20061.9	17240.5	331	AVF91591.1	371	2.3e-33	cytochrome c oxidase subunit II ..mitochondrion.. [Empoasca onukii]
Cluster-11053.12539	13067.5	20655.2	17602.6	17108.4	359	--	--	--	--
Cluster-11053.12840	13268	18166.5	19823.7	17086.1	403	AIM18992.1	451	1.5e-42	cytochrome b, partial ..mitochondrion.. [Empoasca onukii]
Cluster-11053.11537	13002.1	18080.2	19998.6	17027	395	YP_009058221.1	522	8.4e-51	cytochrome c oxidase subunit II ..mitochondrion.. [Empoasca vitis]
Cluster-11053.12822	17991.5	14671.2	17663.9	16775.5	493	BAH71332.1	153	6.5e-08	ACYPI23752 [Acyrthosiphon pisum]
Cluster-11053.12913	14371.9	18500.2	16748.7	16540.3	443	--	--	--	--
Cluster-11053.12717	10117.9	18230.8	15910.2	14752.9	521	--	--	--	--
Cluster-11053.12837	14082.6	14087.4	15664.8	14611.6	313	--	--	--	--
Cluster-11053.12691	10641.6	18350.7	14467.5	14486.6	338	--	--	--	--
Cluster-11053.13859	14622.8	13407.6	15402.4	14477.6	462	--	--	--	--
Cluster-11053.12510	16887.2	10854.9	15415.9	14386	305	ATU82404.1	214	3.4e-15	venom nuclease 1 [Lethocerus distinctifemur]
Cluster-11053.12686	14830.6	12409.4	15275.2	14171.8	301	--	--	--	--
Cluster-11053.12843	12240.3	14174.6	15624.2	14013	407	--	--	--	--
Cluster-11053.12561	14065	11392.4	13256.4	12904.6	342	XP_022172464.1	233	2.4e-17	carbonic anhydrase 7-like isoform X2 [Myzus persicae]
Cluster-11053.12514	14057.7	11155.9	12596.7	12603.4	387	--	--	--	--
Cluster-11053.12830	9345.94	15172.4	12896.9	12471.7	401	--	--	--	--
Cluster-11053.12569	12048.2	9723.01	12680.1	11483.8	338	AQM58352.1	259	2.3e-20	venom nuclease-like protein 1 [Pristhesancus plagipennis]
Cluster-11053.12683	9744.64	12420.8	12200.2	11455.2	581	XP_015588137.1	237	1.4e-17	PREDICTED: probable pectin lyase F [Cephus cinctus]
Cluster-11053.12933	8469.35	13304.2	12002	11258.5	430	--	--	--	--
Cluster-11053.12505	12835.3	9516.73	11112.9	11155	349	--	--	--	--
Cluster-11053.13005	7645.36	13453.9	11474.7	10858	360	--	--	--	--
Cluster-11053.12770	9965.19	9927.08	10418.3	10103.5	417	XP_019538066.1	193	1.3e-12	PREDICTED: turripeptide Pal9.2-like [Aedes albopictus]
Cluster-11053.12829	7142.53	11031.8	11972	10048.7	376	--	--	--	--
Cluster-11053.13016	7919.4	12142.5	9587.55	9883.16	333	--	--	--	--
Cluster-11053.12570	7725.25	9283.04	10989.5	9332.59	323	--	--	--	--
Cluster-11053.12737	8525.52	8828.66	9032.9	8795.69	750	XP_015588137.1	409	2e-37	PREDICTED: probable pectin lyase F [Cephus cinctus]
Cluster-11053.12541	8945.55	9322.31	7304.56	8524.14	454	--	--	--	--
Cluster-11053.12511	10192.5	6597.66	8584.4	8458.17	307	CRK89123.1	188	3.5e-12	CLUMA_CG002495, isoform A [Clunio marinus]
Cluster-11053.12094	5871.02	8871.5	9099.48	7947.33	306	AVF91600.1	441	1.6e-41	cytochrome b ..mitochondrion.. [Empoasca onukii]
Cluster-11053.12702	6652.39	9573.38	7467.25	7897.67	499	--	--	--	--
Cluster-11053.12788	6227.63	7708.27	8587.1	7507.67	404	--	--	--	--
Cluster-11053.12141	5591.49	9142.04	6896.41	7209.98	433	--	--	--	--
Cluster-11053.12746	7026.71	7631.01	6046.03	6901.25	366	--	--	--	--
Cluster-11053.12657	5203.07	4291.65	10903.7	6799.48	334	--	--	--	--
Cluster-11053.12853	4847.79	7532.3	7793.15	6724.41	793	--	--	--	--
Cluster-11053.12687	4936.84	7738.41	6914.83	6530.03	521	--	--	--	--
Cluster-11053.13955	5249.12	6939.33	6497.69	6228.71	514	XP_008550988.1	310	4.2e-26	PREDICTED: 60S acidic ribosomal protein P1 [Microplitis demolitor]
Cluster-11053.12771	5640.36	6798.2	5869.89	6102.82	1137	--	--	--	--
Cluster-11053.13101	5764.33	5592.51	6614.24	5990.36	346	--	--	--	--
Cluster-11053.16224	5295.07	6167.7	5868.81	5777.19	457	XP_002422853.1	598	1.5e-59	40S ribosomal protein S17, putative [Pediculus humanus corporis]
Cluster-11053.15416	5363.25	5235.62	6038.39	5545.75	512	--	--	--	--
Cluster-11053.12554	4234.91	5862.84	6427.18	5508.31	2560	AIL29199.1	1911	4.7e-211	cytochrome c oxidase subunit I ..mitochondrion.. [Empoasca vitis]
Cluster-11053.14508	4242.86	5721.95	6490.38	5485.06	439	YP_009469872.1	173	2.7e-10	NADH dehydrogenase subunit 3 ..mitochondrion.. [Empoasca onukii]
Cluster-11053.13092	4448.59	5715.7	6119.3	5427.86	365	AIM18992.1	358	8.1e-32	cytochrome b, partial ..mitochondrion.. [Empoasca onukii]
Cluster-11053.14174	3679.57	5938.5	6204.81	5274.29	360	AIM18992.1	253	1.2e-19	cytochrome b, partial ..mitochondrion.. [Empoasca onukii]
Cluster-11053.12928	5526.67	5831.07	3767.69	5041.81	313	ARO75867.1	559	3.4e-55	actin, partial [Spodoptera frugiperda]
Cluster-11053.14188	5332.48	4488.98	5225.66	5015.71	378	--	--	--	--
Cluster-11053.12948	4401.04	5111.45	5126.76	4879.75	338	--	--	--	--
Cluster-11053.12817	4274.1	5403.81	4740.57	4806.16	361	--	--	--	--
Cluster-11053.14054	4741.4	4682.76	4933	4785.72	677	AHF71062.1	225	4e-16	odorant-binding protein 31 [Lygus lineolaris]
Cluster-11053.13280	5212.56	3578.12	5422.75	4737.81	845	XP_013112989.1	209	3.6e-14	PREDICTED: apolipoprotein D-like [Stomoxys calcitrans]
Cluster-11053.13229	5051.88	4360.95	4795.66	4736.16	328	XP_017772323.1	464	3.7e-44	PREDICTED: 60S ribosomal protein L15 [Nicrophorus vespilloides]
Cluster-11053.12880	3955.58	5369.42	4478.51	4601.17	351	--	--	--	--
Cluster-11053.14399	3362.45	4793.19	5386.68	4514.11	463	AVF91597.1	525	4.4e-51	NADH dehydrogenase subunit 4 ..mitochondrion.. [Empoasca onukii]
Cluster-11053.12646	3326.17	5537.6	4674.74	4512.84	1861	--	--	--	--
Cluster-11053.12534	4646.54	3815.82	4730.35	4397.57	405	--	--	--	--
Cluster-11053.12476	3247.14	5157.54	4777.19	4393.96	569	--	--	--	--
Cluster-11053.16223	3337.58	5177.67	4251.28	4255.51	399	--	--	--	--
Cluster-11053.13262	3556.35	4290.94	4829.21	4225.5	322	YP_009469878.1	297	8.4e-25	NADH dehydrogenase subunit 1 ..mitochondrion.. [Empoasca onukii]
Cluster-11053.12809	3519.45	4900.34	4165.49	4195.09	1275	--	--	--	--
Cluster-11053.13650	3605.74	4126.9	4691.39	4141.34	333	--	--	--	--
Cluster-11053.12705	3616.92	4461.39	4327.69	4135.33	453	PSN42292.1	349	1.1e-30	40S ribosomal protein S25 [Blattella germanica]
Cluster-11053.12648	3887.53	4299.84	4137.61	4108.33	1734	ABD98753.1	1404	2e-152	putative ADP..ATP translocase [Graphocephala atropunctata]
Cluster-11053.10828	3517.76	4566.37	4231.97	4105.37	501	KYQ46920.1	544	3e-53	40S ribosomal protein S26, partial [Trachymyrmex zeteki]
Cluster-11053.13690	3521.99	4575.54	4113.05	4070.19	331	--	--	--	--
Cluster-11053.12147	3668.63	4307.04	4135.86	4037.18	555	XP_022203952.1	751	3.3e-77	40S ribosomal protein S23 [Nilaparvata lugens]
Cluster-11053.13084	3504.67	4886.24	3557	3982.64	388	--	--	--	--
Cluster-11053.13206	3306.3	4396.75	4218.32	3973.79	418	XP_023721954.1	388	3.1e-35	40S ribosomal protein S27 [Cryptotermes secundus]
Cluster-11053.12764	4056.7	4388.25	3430.97	3958.64	1013	--	--	--	--
Cluster-11053.12682	3743.65	4223.1	3873.89	3946.88	954	XP_014245313.1	352	1.1e-30	ATP synthase lipid-binding protein, mitochondrial isoform X2 [Cimex lectularius]
Cluster-11053.14067	3751.76	3685.6	4345.19	3927.52	447	--	--	--	--
Cluster-11053.14485	3346.56	4166.99	4221.42	3911.66	354	--	--	--	--
Cluster-11053.12902	4052.79	3968.94	3632.57	3884.77	449	XP_015115296.1	307	8.2e-26	PREDICTED: venom carboxylesterase-6-like [Diachasma alloeum]
Cluster-11053.12527	3345.63	4027.31	3891.63	3754.86	355	PSN56604.1	456	3.4e-43	40S ribosomal protein S12 [Blattella germanica]
Cluster-11053.8269	3368.86	3976.34	3904.58	3749.93	357	ABR27889.1	308	4.9e-26	40S ribosomal protein S29 [Triatoma infestans]
Cluster-11053.16706	3772.95	3586.85	3830.26	3730.02	524	XP_022202946.1	289	1.2e-23	60S acidic ribosomal protein P2 [Nilaparvata lugens]
Cluster-11053.13890	3671.82	3687.78	3798.4	3719.33	507	XP_003241827.1	223	5.1e-16	PREDICTED: carbonic anhydrase 7 [Acyrthosiphon pisum]
Cluster-11053.12380	3693.82	2797.15	3459.63	3316.87	527	--	--	--	--

## Sheet: top100_FPKM_proteins_gut
gene_id	FPKM_gut1	FPKM_gut2	FPKM_gut3	Average_FPKM	Gene Length	NR ID	NR Score	NR E-value	NR Description
Cluster-16878.6288	147738	150388	157545	151891	472	XP_014273552.1	470	1.1e-44	cathepsin L1-like isoform X2 [Halyomorpha halys]
Cluster-16878.6193	87942.7	96470.6	106920	97111.1	322	AJF94912.1	380	2e-34	cathepsin L3 [Nephilengys cruentata]
Cluster-16878.6256	83773.5	88247.7	87834.8	86618.7	322	XP_008552233.2	152	5.5e-08	PREDICTED: apolipoprotein D [Microplitis demolitor]
Cluster-16878.6137	75688.7	86828	84737.3	82418	315	AAA97479.1	136	3.8e-06	Astryp1 [Anopheles stephensi]
Cluster-16878.6219	78220.3	78983.3	85500.4	80901.3	467	BAN21482.1	362	3.6e-32	cathepsin L, partial [Riptortus pedestris]
Cluster-16878.6173	58749.1	59313.8	57934.5	58665.8	429	PSN49618.1	232	3.9e-17	Trypsin-7, partial [Blattella germanica]
Cluster-16878.6159	54939.3	60211.4	59927.5	58359.4	428	XP_017066720.1	148	2.1e-07	PREDICTED: trypsin alpha-3 [Drosophila eugracilis]
Cluster-16878.6345	52447.1	55628.4	60610.9	56228.8	343	XP_011432381.2	362	2.6e-32	PREDICTED: cathepsin L [Crassostrea gigas]
Cluster-16878.6320	36181.2	46371.9	52036.4	44863.2	347	--	--	--	--
Cluster-16878.6251	36661.4	45299.9	48545.8	43502.4	309	XP_011677394.1	344	2.9e-30	PREDICTED: cathepsin L1 [Strongylocentrotus purpuratus]
Cluster-16878.5884	42838.3	42742.8	36989.2	40856.8	354	--	--	--	--
Cluster-16878.6282	37785.5	40253	36842.6	38293.7	312	XP_013112989.1	138	2.3e-06	PREDICTED: apolipoprotein D-like [Stomoxys calcitrans]
Cluster-16878.6457	29827.8	43904.2	34432.4	36054.8	405	--	--	--	--
Cluster-16878.6517	25757.9	31929.1	30496	29394.3	323	XP_017489858.1	361	3.2e-32	PREDICTED: cathepsin L1-like [Rhagoletis zephyria]
Cluster-16878.6250	27114.5	31520.6	28344.7	28993.2	375	BAN21513.1	219	1.1e-15	cathepsin L, partial [Riptortus pedestris]
Cluster-16878.6255	26706.3	30012.1	29430	28716.1	1033	AJS11554.1	810	8.9e-84	cathepsin L [Marsupenaeus japonicus]
Cluster-16878.6487	24606.2	34476.8	25271.4	28118.1	328	XP_014277054.1	172	2.7e-10	legumain-like [Halyomorpha halys]
Cluster-16878.6652	24170.8	29434.9	30110.9	27905.6	369	AAY45871.1	397	2.4e-36	cathepsin L-like cysteine proteinase [Longidorus elongatus]
Cluster-16878.6227	21653	26786.6	28347.6	25595.7	426	XP_023221466.1	457	3.1e-43	cathepsin L1-like [Centruroides sculpturatus]
Cluster-16878.6198	21836.5	29631.2	22256.8	24574.8	742	XP_021002231.1	678	1.3e-68	legumain [Parasteatoda tepidariorum]
Cluster-16878.6276	19878.3	24001.2	23586.9	22488.8	325	XP_015768873.1	394	4.8e-36	PREDICTED: cathepsin L1-like isoform X3 [Acropora digitifera]
Cluster-16878.6236	20424.7	24949.1	21954.6	22442.8	323	XP_017494902.1	332	7.4e-29	PREDICTED: cathepsin L1-like [Rhagoletis zephyria]
Cluster-16878.6162	21676.7	21976.3	22055.5	21902.8	459	XP_022192486.1	444	1.1e-41	uncharacterized protein LOC111050462 isoform X4 [Nilaparvata lugens]
Cluster-16878.6226	19736.2	23811.2	21663.2	21736.9	361	PAA92133.1	386	4.5e-35	hypothetical protein BOX15_Mlig013052g1 [Macrostomum lignano]
Cluster-16878.6221	18938.4	25096.3	19478.3	21171	550	XP_015788787.1	366	1.4e-32	PREDICTED: legumain-like [Tetranychus urticae]
Cluster-16878.6041	18053.2	21789.3	21839.9	20560.8	304	XP_015768872.1	335	3.1e-29	PREDICTED: cathepsin L1-like isoform X2 [Acropora digitifera]
Cluster-16878.6366	17997.5	23835.6	19339.1	20390.8	338	--	--	--	--
Cluster-16878.6204	16948.7	21627.1	20883.5	19819.7	338	XP_019772384.1	404	3.5e-37	PREDICTED: cathepsin L [Dendroctonus ponderosae]
Cluster-16878.6437	16499.3	20684.1	20597.6	19260.3	344	XP_011863817.1	175	1.3e-10	PREDICTED: trypsin-1-like isoform X1 [Vollenhovia emeryi]
Cluster-16878.6242	16840.2	19284.9	19928.2	18684.4	327	--	--	--	--
Cluster-16878.5974	17478.5	20622.9	16998.4	18366.6	368	--	--	--	--
Cluster-16878.6334	17023.5	17602.6	18805.2	17810.4	893	XP_022186007.1	562	4.4e-55	cathepsin B-like cysteine proteinase 4 [Nilaparvata lugens]
Cluster-16878.6218	16901.9	18870.6	15513	17095.2	302	--	--	--	--
Cluster-16878.6430	15938.7	18521.1	16816.1	17092	670	AJF94877.1	219	1.9e-15	C1 family cathepsin L5 [Tenebrio molitor]
Cluster-16878.5986	15669.1	16588	16034.4	16097.2	318	--	--	--	--
Cluster-16878.6248	12904.4	15519.3	15229.4	14551	408	XP_011863817.1	224	3.1e-16	PREDICTED: trypsin-1-like isoform X1 [Vollenhovia emeryi]
Cluster-16878.6190	13432.8	15041.3	14846.8	14440.3	954	XP_014482248.1	214	1.1e-14	PREDICTED: trypsin-1-like [Dinoponera quadriceps]
Cluster-16878.6395	13432.5	17017.5	11898.1	14116.1	400	XP_011177380.1	148	2e-07	PREDICTED: serine protease SP24D-like [Zeugodacus cucurbitae]
Cluster-16878.6328	12014.5	14371.7	15602.9	13996.4	326	--	--	--	--
Cluster-16878.6017	11801.4	15317.6	14816.5	13978.5	321	XP_014668005.1	213	4.7e-15	PREDICTED: uncharacterized protein LOC106809440 [Priapulus caudatus]
Cluster-16878.6231	13322.1	12505.8	13913.5	13247.1	834	XP_014288293.1	253	2.8e-19	uncharacterized protein LOC106688386 [Halyomorpha halys]
Cluster-16878.6501	11130	14918.3	12242.9	12763.7	315	XP_017105783.1	169	5.8e-10	PREDICTED: serine protease 53-like [Drosophila bipectinata]
Cluster-16878.6389	9929.91	13755	13531.5	12405.5	303	PSN31810.1	287	1.2e-23	hypothetical protein C0J52_22637 [Blattella germanica]
Cluster-16878.6016	10617.8	12070.4	12775.6	11821.3	364	PAA55954.1	206	3.4e-14	hypothetical protein BOX15_Mlig011395g1 [Macrostomum lignano]
Cluster-16878.6438	10718.3	12161.6	12430.1	11770	379	XP_018311381.1	246	8.2e-19	PREDICTED: uncharacterized protein LOC108727678 [Trachymyrmex zeteki]
Cluster-16878.6518	12532	9861.56	11764.4	11386	382	ATU82831.1	170	5.3e-10	secreted venom protein family 5 protein [Pristhesancus plagipennis]
Cluster-16878.6253	10529.7	12077.5	11136.1	11247.8	605	XP_017772798.1	144	8.8e-07	PREDICTED: chymotrypsin-1-like [Nicrophorus vespilloides]
Cluster-16878.6500	9996.6	13493.7	9140.39	10876.9	391	XP_016980367.1	174	1.9e-10	PREDICTED: trypsin delta..gamma-like [Drosophila rhopaloa]
Cluster-16878.6357	9237.77	11000.3	11026.4	10421.5	451	--	--	--	--
Cluster-16878.6216	10498.3	11021	9122.83	10214.1	333	--	--	--	--
Cluster-16878.6280	9128.62	11035.7	10252.6	10139	1322	XP_023704816.1	852	1.5e-88	glucosylceramidase isoform X2 [Cryptotermes secundus]
Cluster-16878.6373	9741.53	10161.7	10360.8	10088	311	ATL73451.1	206	2.9e-14	lens protein 7 [Thermonectus marmoratus]
Cluster-16878.6295	9087.91	12082.9	8954.05	10041.6	365	XP_021002231.1	470	8.3e-45	legumain [Parasteatoda tepidariorum]
Cluster-16878.6078	9338.94	10021.4	9316.07	9558.8	539	XP_023724468.1	430	5.4e-40	lysosomal aspartic protease-like [Cryptotermes secundus]
Cluster-16878.6423	8932.87	10466.7	8993.91	9464.49	333	XP_022200379.1	179	4.2e-11	putative glucosylceramidase 4 isoform X2 [Nilaparvata lugens]
Cluster-16878.6385	12148.2	4333.39	11789.5	9423.73	304	YP_009469871.1	382	1.1e-34	cytochrome c oxidase subunit III ..mitochondrion.. [Empoasca onukii]
Cluster-16878.6453	9070.94	9736.45	9427.05	9411.48	329	XP_015608818.1	161	5.1e-09	PREDICTED: trypsin alpha-3-like [Cephus cinctus]
Cluster-16878.6296	11030.9	4719.54	11665.9	9138.75	799	YP_009058221.1	894	1.3e-93	cytochrome c oxidase subunit II ..mitochondrion.. [Empoasca vitis]
Cluster-16878.6268	11759.4	3451.78	12181.9	9131.02	807	--	--	--	--
Cluster-16878.6344	10148	8950.8	7715.63	8938.14	328	--	--	--	--
Cluster-16878.7199	8463.04	9141.04	8532.27	8712.12	331	--	--	--	--
Cluster-16878.5669	7834.63	8973.23	8798.1	8535.32	550	XP_012941580.1	457	4.1e-43	PREDICTED: lysosomal aspartic protease-like [Aplysia californica]
Cluster-16878.6057	6842.72	9083.3	9480.18	8468.73	302	XP_791549.3	212	5.7e-15	PREDICTED: gamma-interferon-inducible lysosomal thiol reductase [Strongylocentrotus purpuratus]
Cluster-16878.6391	7850.12	8634.74	8335.25	8273.37	308	XP_014477641.1	396	2.7e-36	PREDICTED: cathepsin L1 isoform X2 [Dinoponera quadriceps]
Cluster-16878.6060	7663.01	7922.32	8283.6	7956.31	811	XP_014289471.1	854	5.5e-89	cathepsin B [Halyomorpha halys]
Cluster-16878.6263	7468.26	7079.19	8809.61	7785.69	489	--	--	--	--
Cluster-16878.6523	7173.23	7620.03	7870.22	7554.49	751	ENN77900.1	1282	1.2e-138	hypothetical protein YQE_05577, partial [Dendroctonus ponderosae]
Cluster-16878.6207	7857.75	6329.11	8002.47	7396.44	516	XP_008550988.1	310	4.2e-26	PREDICTED: 60S acidic ribosomal protein P1 [Microplitis demolitor]
Cluster-16878.6151	6525.79	8621.58	6033.56	7060.31	365	XP_022186387.1	187	5.4e-12	trypsin alpha-3-like [Nilaparvata lugens]
Cluster-16878.6471	6938.76	6415.99	7709.32	7021.36	1792	XP_011307801.1	253	6e-19	PREDICTED: apolipoprotein D-like [Fopius arisanus]
Cluster-16878.6383	6986.58	6489.84	7401.04	6959.15	719	XP_011142410.1	282	1e-22	PREDICTED: chymotrypsin-1-like [Harpegnathos saltator]
Cluster-16878.6460	6590.92	7102.93	6607.75	6767.2	307	XP_018330859.1	165	1.6e-09	PREDICTED: pancreatic triacylglycerol lipase-like [Agrilus planipennis]
Cluster-16878.6249	6839.27	6904.6	6510.25	6751.37	322	OMJ70243.1	304	1.3e-25	hypothetical protein SteCoe_31827 [Stentor coeruleus]
Cluster-16878.6425	6338.17	6563.01	6843.84	6581.67	631	KFB42317.1	195	1.1e-12	AGAP009281-PA-like protein [Anopheles sinensis]
Cluster-16878.6362	7993.88	3967.73	7677.5	6546.37	3411	YP_009058220.1	1967	2e-217	cytochrome c oxidase subunit I ..mitochondrion.. [Empoasca vitis]
Cluster-16878.6192	6654.74	6799.87	5249.14	6234.58	469	AEM76722.1	138	3.4e-06	cathepsin L-like proteinase [Triatoma brasiliensis]
Cluster-16878.6170	6816.4	4038.67	7025.49	5960.19	331	YP_009469867.1	543	2.6e-53	cytochrome c oxidase subunit I ..mitochondrion.. [Empoasca onukii]
Cluster-16878.6476	5282.65	6940.72	5631.47	5951.61	382	XP_022186387.1	201	1.4e-13	trypsin alpha-3-like [Nilaparvata lugens]
Cluster-16878.6774	5009.77	6104.06	6684.62	5932.82	516	--	--	--	--
Cluster-16878.6098	5506.68	6757.27	5428.62	5897.52	331	XP_013096312.1	145	3.7e-07	PREDICTED: cationic trypsin-3-like [Biomphalaria glabrata]
Cluster-16878.6365	10226.5	2662.7	3157.6	5348.94	307	--	--	--	--
Cluster-16878.7010	4942.38	5154.12	5765.1	5287.2	305	XP_020713128.1	167	9.5e-10	trypsin alpha [Ceratitis capitata]
Cluster-16878.6536	4640.6	5583.9	5236.58	5153.69	571	XP_014468426.1	589	2.1e-58	PREDICTED: V-type proton ATPase 16 kDa proteolipid subunit [Dinoponera quadriceps]
Cluster-16878.6264	7224.23	2928.07	5159.35	5103.88	587	AVF91601.1	322	1.9e-27	NADH dehydrogenase subunit 1 ..mitochondrion.. [Empoasca onukii]
Cluster-16878.6002	5131.32	4562.79	5372.83	5022.31	474	PSN57074.1	555	1.5e-54	40S ribosomal protein S26 [Blattella germanica]
Cluster-16878.5361	4508.48	5254.09	5231.51	4998.03	305	PSN31810.1	308	4.2e-26	hypothetical protein C0J52_22637 [Blattella germanica]
Cluster-16878.4545	5315.26	4307.2	5014.26	4878.91	449	XP_002422853.1	598	1.5e-59	40S ribosomal protein S17, putative [Pediculus humanus corporis]
Cluster-16878.5260	4592.33	4879.51	5106.46	4859.43	376	KZS04448.1	223	3.7e-16	Uncharacterized protein APZ42_032747 [Daphnia magna]
Cluster-16878.5055	4899.88	4623.76	4694.07	4739.24	306	ABD98737.1	460	1e-43	putative nucleoside diphosphate kinase [Graphocephala atropunctata]
Cluster-16878.6547	4908.86	2948.44	6051.77	4636.36	609	YP_009469878.1	697	6.7e-71	NADH dehydrogenase subunit 1 ..mitochondrion.. [Empoasca onukii]
Cluster-16878.6368	4402.63	5194.92	4269.19	4622.25	707	XP_011550237.1	241	5.8e-18	PREDICTED: esterase E4-like isoform X1 [Plutella xylostella]
Cluster-16878.6194	6236.91	2178.33	4999.57	4471.6	1167	AIL29209.1	950	5.9e-100	cytochrome b ..mitochondrion.. [Empoasca vitis]
Cluster-16878.5550	4701.87	4441.83	4211.44	4451.71	302	XP_023712318.1	161	4.7e-09	GILT-like protein 1 [Cryptotermes secundus]
Cluster-16878.5729	4368.96	4344.25	4584.12	4432.44	414	XP_023721954.1	388	3e-35	40S ribosomal protein S27 [Cryptotermes secundus]
Cluster-16878.6027	4690.81	3933.36	4488.74	4370.97	638	AAV71145.1	872	3.5e-91	ribosomal protein L10 [Callinectes sapidus]
Cluster-16878.6056	4507.24	3660.46	4177.16	4114.95	518	XP_022202946.1	289	1.2e-23	60S acidic ribosomal protein P2 [Nilaparvata lugens]
Cluster-16878.6653	4310.85	3087.4	4173.78	3857.34	560	AHC08044.1	329	2.9e-28	sigma glutathione S-transferase [Locusta migratoria]
Cluster-16878.6202	5636.2	2945.04	2718.58	3766.61	1077	--	--	--	--
Cluster-16878.6498	5846.75	2344.62	1996.87	3396.08	690	--	--	--	--
