# Supplementary material for: Transcriptomic and proteomic analysis of putative digestive proteases in the salivary gland and gut of Empoasca (Matsumurasca) onukii Matsuda
Source: BMC Genomics. 2021 Apr 15;22:271. doi: 10.1186/s12864-021-07578-2 (PMC8048321; doi:10.1186/s12864-021-07578-2)
Supplement: Supplementary file 6 — Additional file 6 Information on insect protease proteins included in the analysis. This file lists information on protease proteins included in the analysis from other insect species besides E. onukii [file 12864_2021_7578_MOESM6_ESM.xlsx]

## Sheet: Proteases in Nlugens
Node name	Gene ID	Specie	FPKM in the gut	Normalized FPKM				FPKM in the salivary gland	Normalized FPKM				log2fold changes (gut VS SG)					Remarks
				polyubiquitin	actin	alpha-1-tubulin	ribosomal protein 18S		polyubiquitin	actin	alpha-1-tubulin	ribosomal protein 18S	FPKM before normalization	polyubiquitin	actin	alpha-1-tubulin	ribosomal protein 18S
NlAminopeptidase_1	ANJ04676.1	Nilaparvata lugens	196.33	7.13927	3.66492	65.8826	0.248733	13.55	0.217636	0.214467	8.01775	0.0165875	3.85692	5.03579	4.09496	3.03863	3.90643	leucyl aminopeptidase [Nilaparvata lugens]
NlAminopeptidase_2	AVD96937.1	Nilaparvata lugens	1182.63	43.0047	22.0763	396.856	1.49829	N/A	N/A	N/A	N/A	N/A	N/A	N/A	N/A	N/A	N/A	putative APN-1 [Nilaparvata lugens]
NlAminopeptidase_3	AVD96940.1	Nilaparvata lugens	1263.03	45.9284	23.5772	423.836	1.60015	N/A	N/A	N/A	N/A	N/A	N/A	N/A	N/A	N/A	N/A	putative APN-4 [Nilaparvata lugens]
NlAminopeptidase_4	XP_022185434.1	Nilaparvata lugens	87.32	3.17527	1.63002	29.302	0.110627	29.3	0.470607	0.463754	17.3373	0.0358682	1.57541	2.75429	1.81345	0.757122	1.62493	cytosol aminopeptidase-like [Nilaparvata lugens]
NlAminopeptidase_5	XP_022185740.1	Nilaparvata lugens	53.38	1.94109	0.996453	17.9128	0.0676278	4.46	0.0716351	0.070592	2.63905	0.0054598	3.58118	4.76006	3.81923	2.76289	3.6307	probable aminopeptidase NPEPL1 isoform X1 [Nilaparvata lugens]
NlAminopeptidase_6	XP_022187160.1	Nilaparvata lugens	13.26	0.482182	0.247527	4.44966	0.0167993	6.31	0.101349	0.0998734	3.73373	0.00772451	1.07137	2.25024	1.30941	0.25308	1.12088	LOW QUALITY PROTEIN: aminopeptidase N-like [Nilaparvata lugens]
NlAminopeptidase_7	XP_022197028.1	Nilaparvata lugens	22.5	0.818182	0.420011	7.55034	0.0285055	7.08	0.113717	0.112061	4.18935	0.00866712	1.6681	2.84698	1.90615	0.849815	1.71762	methionine aminopeptidase 1 isoform X1 [Nilaparvata lugens]
NlAminopeptidase_8	XP_022199070.1	Nilaparvata lugens	54.85	1.99455	1.02389	18.406	0.0694902	N/A	N/A	N/A	N/A	N/A	N/A	N/A	N/A	N/A	N/A	puromycin-sensitive aminopeptidase-like isoform X1 [Nilaparvata lugens]
NlAminopeptidase_9	XP_022203158.1	Nilaparvata lugens	53.53	1.94655	0.999253	17.9631	0.0678179	2.31	0.0371025	0.0365622	1.36686	0.00282783	4.53438	5.71326	4.77243	3.71609	4.5839	cytosol aminopeptidase-like [Nilaparvata lugens]
NlAminopeptidase_10	APA33870.1	Nilaparvata lugens	1.56	0.0567273	0.0291208	0.52349	0.00197638	30.18	0.484741	0.477683	17.858	0.0369455	-4.27397	-3.0951	-4.03593	-5.09226	-4.22446	seminal fluid protein [Nilaparvata lugens]
NlAminopeptidase_11	XP_022201159.1	Nilaparvata lugens	1.22	0.0443636	0.0227739	0.409396	0.00154563	14.84	0.238355	0.234884	8.78107	0.0181667	-3.60454	-2.42566	-3.3665	-4.42283	-3.55502	puromycin-sensitive aminopeptidase-like
NlCarboxypeptidase_1	XP_022185451.1	Nilaparvata lugens	2.57	0.0934545	0.0479746	0.862416	0.00325597	18.21	0.292483	0.288224	10.7751	0.0222921	-2.82489	-1.64602	-2.58685	-3.64318	-2.77538	carboxypeptidase D-like isoform X1 [Nilaparvata lugens]
NlCarboxypeptidase_2	XP_022205484.1	Nilaparvata lugens	45.32	1.648	0.845996	15.2081	0.0574165	9.47	0.152104	0.149889	5.60355	0.0115929	2.25871	3.43759	2.49675	1.44042	2.30823	carboxypeptidase E-like [Nilaparvata lugens]
NlCarboxypeptidase_3	XP_022192403.1	Nilaparvata lugens	27.35	0.994545	0.510547	9.17785	0.0346501	7.14	0.11468	0.11301	4.22485	0.00874057	1.93754	3.11642	2.17559	1.11926	1.98706	carboxypeptidase D [Nilaparvata lugens]
NlCarboxypeptidase_4	XP_022189583.1	Nilaparvata lugens	100.64	3.65964	1.87866	33.7718	0.127502	3.55	0.057019	0.0561887	2.10059	0.0043458	4.82524	6.00411	5.06328	4.00695	4.87475	carboxypeptidase Q-like [Nilaparvata lugens]
NlCarboxypeptidase_5	XP_022189329.1	Nilaparvata lugens	146.93	5.34291	2.74277	49.3054	0.186148	3.43	0.0550916	0.0542893	2.02959	0.0041989	5.42078	6.59965	5.65882	4.60249	5.47029	venom serine carboxypeptidase-like [Nilaparvata lugens]
NlCarboxypeptidase_6	XP_022205819.1	Nilaparvata lugens	5.35	0.194545	0.0998693	1.7953	0.00677799	3.23	0.0518792	0.0511238	1.91124	0.00395407	0.728005	1.90688	0.966047	-0.0902844	0.777519	venom serine carboxypeptidase-like [Nilaparvata lugens]
NlCarboxypeptidase_7	XP_022195350.1	Nilaparvata lugens	8.64	0.314182	0.161284	2.89933	0.0109461	2.13	0.0342114	0.0337132	1.26036	0.00260748	2.02018	3.19905	2.25822	1.20189	2.06969	LOW QUALITY PROTEIN: carboxypeptidase B-like [Nilaparvata lugens]
NlCarboxypeptidase_8	XP_022207839.1	Nilaparvata lugens	11	0.4	0.205339	3.69128	0.013936	1.82	0.0292323	0.0288066	1.07692	0.00222799	2.59549	3.77437	2.83354	1.7772	2.64501	carboxypeptidase D-like [Nilaparvata lugens]
NlCarboxypeptidase_9	XP_022201600.1	Nilaparvata lugens	8.2	0.298182	0.153071	2.75168	0.0103887	1.57	0.0252168	0.0248496	0.928994	0.00192195	2.38486	3.56373	2.6229	1.56657	2.43437	venom serine carboxypeptidase-like [Nilaparvata lugens]
NlCarboxypeptidase_10	XP_022197305.1	Nilaparvata lugens	9.12	0.331636	0.170245	3.0604	0.0115542	1.47	0.0236107	0.0232669	0.869822	0.00179953	2.63322	3.81209	2.87126	1.81493	2.68273	cytosolic carboxypeptidase 1-like isoform X1 [Nilaparvata lugens]
NlCarboxypeptidase_11	XP_022187711.1	Nilaparvata lugens	11.54	0.419636	0.215419	3.87248	0.0146202	1.26	0.0202377	0.019943	0.745562	0.00154245	3.19515	4.37402	3.43319	2.37686	3.24466	cytosolic carboxypeptidase-like protein 5 isoform X2
NlCarboxypeptidase_12	APA33874.1	Nilaparvata lugens	37.68	1.37018	0.703379	12.6443	0.0477373	1.14	0.0183103	0.0180437	0.674556	0.00139555	5.04669	6.22557	5.28474	4.2284	5.09621	seminal fluid protein [Nilaparvata lugens]
NlCarboxypeptidase_13	XP_022204871.1	Nilaparvata lugens	10.52	0.382545	0.196379	3.5302	0.0133279	0.85	0.0136524	0.0134536	0.502959	0.00104054	3.62953	4.8084	3.86757	2.81124	3.67904	LOW QUALITY PROTEIN: carboxypeptidase B-like [Nilaparvata lugens]
NlCarboxypeptidase_14	XP_022196152.1	Nilaparvata lugens	281.43	10.2338	5.2535	94.4396	0.356547	0.52	0.00835207	0.00823045	0.307692	0.000636568	9.08005	10.2589	9.31809	8.26176	9.12956	venom serine carboxypeptidase-like [Nilaparvata lugens]
NlCarboxypeptidase_15	XP_022196155.1	Nilaparvata lugens	30.24	1.09964	0.564495	10.1477	0.0383115	0.22	0.00353357	0.00348211	0.130178	0.000269317	7.10281	8.28168	7.34085	6.28452	7.15232	venom serine carboxypeptidase-like [Nilaparvata lugens]
NlCarboxypeptidase_16	XP_022205485.1	Nilaparvata lugens	3.76	0.136727	0.0701885	1.26174	0.00476359	0	0	0	0	0	N/A	N/A	N/A	N/A	N/A	carboxypeptidase B-like [Nilaparvata lugens]
NlCarboxypeptidase_17	XP_022192113.1	Nilaparvata lugens	3.24	0.117818	0.0604816	1.08725	0.0041048	0	0	0	0	0	N/A	N/A	N/A	N/A	N/A	venom serine carboxypeptidase-like [Nilaparvata lugens]
NlDipeptidase_1	XP_022184763.1	Nilaparvata lugens	118.59	4.31236	2.21374	39.7953	0.150243	17.53	0.281561	0.277461	10.3728	0.0214597	2.75808	3.93696	2.99613	1.9398	2.8076	xaa-Pro dipeptidase [Nilaparvata lugens]
NlDipeptidase_2	XP_022202983.1	Nilaparvata lugens	349.54	12.7105	6.52492	117.295	0.442837	13.85	0.222454	0.219215	8.19527	0.0169548	4.6575	5.83637	4.89554	3.83921	4.70701	cytosolic non-specific dipeptidase-like [Nilaparvata lugens]
NlDipeptidase_3	XP_022190199.1	Nilaparvata lugens	417.71	15.1895	7.79746	140.171	0.529202	3.07	0.0493093	0.0485913	1.81657	0.0037582	7.08812	8.26699	7.32616	6.26983	7.13763	dipeptidase 1-like [Nilaparvata lugens]
NlDipeptidase_4	XP_022187097.1	Nilaparvata lugens	0.4	0.0145455	0.00746687	0.134228	0.000506765	0	0	0	0	0	N/A	N/A	N/A	N/A	N/A	dipeptidase 1-like isoform X1 [Nilaparvata lugens]
NlCathepsinB_1	XP_022186007.1	Nilaparvata lugens	459.24	16.6996	8.57271	154.107	0.581817	0.82	0.0131706	0.0129788	0.485207	0.00100382	9.12941	10.3083	9.36745	8.31112	9.17892	cathepsin B-like cysteine proteinase 4 [Nilaparvata lugens]
NlCathepsinB_2	XP_022186008.1	Nilaparvata lugens	472.84	17.1942	8.82658	158.671	0.599047	0.34	0.00546097	0.00538145	0.201183	0.000416218	10.4416	11.6205	10.6796	9.62331	10.4911	cathepsin B-like cysteine proteinase 4 [Nilaparvata lugens]
NlCathepsinB_3	CAC87118.1	Nilaparvata lugens	6369.42	231.615	118.899	2137.39	8.0695	7.84	0.125924	0.12409	4.63905	0.00959749	9.66609	10.845	9.90414	8.8478	9.71561	cathepsin B-like protease [Nilaparvata lugens]
NlCathepsinB_4	XP_022186003.1	Nilaparvata lugens	223.85	8.14	4.17864	75.1174	0.283599	320.56	5.14873	5.07376	189.68	0.39242	-0.518062	0.660812	-0.280019	-1.33635	-0.468548	cathepsin B-like protease [Nilaparvata lugens]
NlCathepsinB_5	XP_022190281.1	Nilaparvata lugens	3198.8	116.32	59.7125	1073.42	4.0526	3.14	0.0504337	0.0496993	1.85799	0.00384389	9.99255	11.1714	10.2306	9.17426	10.0421	cathepsin B-like cysteine proteinase 4 [Nilaparvata lugens]
NlCathepsinL_1	ASL04981.1	Nilaparvata lugens	1155.56	42.0204	21.571	387.772	1.46399	274.25	4.40491	4.34077	162.278	0.335729	2.07503	3.2539	2.31307	1.25674	2.12454	cathepsin l [Nilaparvata lugens]
NlCathepsinL_2	XP_022184696.1	Nilaparvata lugens	0.19	0.00690909	0.00354676	0.0637584	0.000240714	N/A	N/A	N/A	N/A	N/A	N/A	N/A	N/A	N/A	N/A	cathepsin L1-like [Nilaparvata lugens]
NlCathepsinL_3	XP_022196160.1	Nilaparvata lugens	101.87	3.70436	1.90162	34.1846	0.12906	23.15	0.371828	0.366413	13.6982	0.0283395	2.13765	3.31652	2.37569	1.31936	2.18716	cathepsin L-like isoform X1 [Nilaparvata lugens]
NlCathepsinO_1	XP_022191794.1	Nilaparvata lugens	9.04	0.328727	0.168751	3.03356	0.0114529	0.26	0.00417604	0.00411523	0.153846	0.000318284	5.11974	6.29861	5.35778	4.30145	5.16925	cathepsin O-like isoform X1 [Nilaparvata lugens]
NlAsparticProtease_1	XP_022195600.1	Nilaparvata lugens	457.64	16.6415	8.54284	153.57	0.57979	19.43	0.312078	0.307534	11.497	0.0237856	4.55786	5.73673	4.7959	3.73957	4.60737	lysosomal aspartic protease [Nilaparvata lugens]
NlAsparticProtease_2	XP_022204669.1	Nilaparvata lugens	165.36	6.01309	3.0868	55.4899	0.209497	11.42	0.183424	0.180753	6.7574	0.01398	3.85598	5.03485	4.09402	3.03769	3.90549	cathepsin D-like [Nilaparvata lugens]
NlAsparticProtease_3	XP_022207391.1	Nilaparvata lugens	5.29	0.192364	0.0987493	1.77517	0.00670197	0.87	0.0139737	0.0137702	0.514793	0.00106503	2.60418	3.78305	2.84222	1.78589	2.65369	cathepsin D-like [Nilaparvata lugens]
NlAsparticProtease_4	APA33877.1	Nilaparvata lugens	0.37	0.0134545	0.00690685	0.124161	0.000468758	0	0	0	0	0	N/A	N/A	N/A	N/A	N/A	seminal fluid protein [Nilaparvata lugens]
NlSerineProtease_1	AID60343.1	Nilaparvata lugens	7275.85	264.576	135.819	2441.56	9.21787	15	0.240925	0.237417	8.87574	0.0183626	8.92201	10.1009	9.16005	8.10372	8.97152	trypsin-9 [Nilaparvata lugens]
NlSerineProtease_2	AID60358.1	Nilaparvata lugens	3526.61	128.24	65.8318	1183.43	4.46791	5.09	0.0817539	0.0805635	3.01183	0.00623103	9.4364	10.6153	9.67444	8.61811	9.48591	trypsin-24 [Nilaparvata lugens]
NlSerineProtease_3	AID60360.1	Nilaparvata lugens	1116.77	40.6098	20.8469	374.755	1.41485	2.05	0.0329264	0.032447	1.21302	0.00250955	9.08949	10.2684	9.32754	8.2712	9.13901	trypsin-26 [Nilaparvata lugens]
NlSerineProtease_4	AID60361.1	Nilaparvata lugens	1828.83	66.5029	34.1391	613.701	2.31697	4.71	0.0756505	0.0745489	2.78698	0.00576584	8.60098	9.77985	8.83902	7.78269	8.65049	trypsin-27 [Nilaparvata lugens]
NlSerineProtease_5	XP_022184090.1	Nilaparvata lugens	299.02	10.8735	5.58186	100.342	0.378832	1.62	0.0260199	0.025641	0.95858	0.00198316	7.5281	8.70698	7.76615	6.70982	7.57762	chymotrypsin BI-like [Nilaparvata lugens]
NlSerineProtease_6	XP_022186389.1	Nilaparvata lugens	1249.74	45.4451	23.3291	419.376	1.58331	4.57	0.0734019	0.072333	2.70414	0.00559446	8.09522	9.27409	8.33326	7.27693	8.14473	trypsin-3-like [Nilaparvata lugens]
NlSerineProtease_7	XP_022192320.1	Nilaparvata lugens	1387.22	50.4444	25.8955	465.51	1.75749	1.72	0.0276261	0.0272238	1.01775	0.00210557	9.65557	10.8344	9.89361	8.83728	9.70509	trypsin II-P29-like [Nilaparvata lugens]
NlSerineProtease_8	XP_022197672.1	Nilaparvata lugens	11.22	0.408	0.209446	3.7651	0.0142148	5.79	0.0929971	0.0916429	3.42604	0.00708794	0.954437	2.13331	1.19248	0.136148	1.00395	venom serine protease-like [Nilaparvata lugens]
NlSerineProtease_9	XP_022205813.1	Nilaparvata lugens	6.51	0.236727	0.121523	2.18456	0.00824761	5.49	0.0881786	0.0868946	3.24852	0.00672069	0.245851	1.42473	0.483894	-0.572438	0.295365	serine protease persephone-like [Nilaparvata lugens]
Reference genes	Accession Number	mean FPKM in the gut	mean FPKM in the SG
polyubiquitin	HM565968.1	27.5	62.26
actin	HM565964.1	53.57	63.18
alpha-1-tubulin	HM565965.1	2.98	1.69
ribosomal protein 18S	HM565969.1	789.32	816.88

## Sheet: Proteases in Lstriatellus 
Node name	Gene ID	Specie	FPKM in the gut	Normalized FPKM			FPKM in the salivary gland	Normalized FPKM			log2fold changes (gut VS SG)				Remarks
				actin	ADP-ribosylation factor-like protein 2	alpha 2-tubulin		actin	ADP-ribosylation factor-like protein 2	alpha 2-tubulin	FPKM before normalization	actin	ADP-ribosylation factor-like protein 2	alpha 2-tubulin
LsAminopeptidase_1	RZF32004.1	Laodelphax striatellus	82.82	40.4	1.51131	2.17318	9.353	8.50273	0.399019	0.510535	3.14648	2.24836	1.92127	2.08973	hypothetical protein LSTR_LSTR007082 [Laodelphax striatellus]
LsAminopeptidase_2	RZF32753.1	Laodelphax striatellus	4.5	2.19512	0.0821168	0.118079	23.283	21.1664	0.993302	1.27091	-2.37128	-3.2694	-3.59648	-3.42803	hypothetical protein LSTR_LSTR009862 [Laodelphax striatellus]
LsAminopeptidase_3	RZF34616.1	Laodelphax striatellus	1.9	0.926829	0.0346715	0.0498557	N/A	N/A	N/A	N/A	N/A	N/A	N/A	N/A	hypothetical protein LSTR_LSTR008641 [Laodelphax striatellus]
LsAminopeptidase_4	RZF34619.1	Laodelphax striatellus	N/A	N/A	N/A	N/A	9.552	8.68364	0.407509	0.521397	N/A	N/A	N/A	N/A	hypothetical protein LSTR_LSTR008644 [Laodelphax striatellus]
LsAminopeptidase_5	RZF35984.1	Laodelphax striatellus	44.87	21.8878	0.818796	1.17738	58.307	53.0064	2.4875	3.1827	-0.377918	-1.27604	-1.60312	-1.43467	hypothetical protein LSTR_LSTR005397 [Laodelphax striatellus]
LsAminopeptidase_6	RZF37129.1	Laodelphax striatellus	5.35	2.60976	0.0976277	0.140383	N/A	N/A	N/A	N/A	N/A	N/A	N/A	N/A	hypothetical protein LSTR_LSTR015319 [Laodelphax striatellus]
LsAminopeptidase_7	RZF37924.1	Laodelphax striatellus	45.97	22.4244	0.838869	1.20625	8.955	8.14091	0.382039	0.48881	2.35993	1.46181	1.13472	1.30318	hypothetical protein LSTR_LSTR005424 [Laodelphax striatellus]
LsAminopeptidase_8	RZF41136.1	Laodelphax striatellus	257.96	125.834	4.7073	6.76883	49.153	44.6845	2.09697	2.68302	2.3918	1.49368	1.16659	1.33505	hypothetical protein LSTR_LSTR010788 [Laodelphax striatellus]
LsAminopeptidase_9	RZF41316.1	Laodelphax striatellus	214.44	104.605	3.91314	5.62687	15.323	13.93	0.653712	0.836408	3.8068	2.90868	2.5816	2.75005	hypothetical protein LSTR_LSTR000030 [Laodelphax striatellus]
LsAminopeptidase_10	RZF41426.1	Laodelphax striatellus	92.12	44.9366	1.68102	2.41721	10.945	9.95	0.466937	0.597434	3.07324	2.17512	1.84804	2.01649	hypothetical protein LSTR_LSTR000140 [Laodelphax striatellus]
LsAminopeptidase_11	RZF41809.1	Laodelphax striatellus	41.02	20.0098	0.74854	1.07636	66.05	60.0455	2.81783	3.60535	-0.687231	-1.58535	-1.91243	-1.74398	hypothetical protein LSTR_LSTR005271 [Laodelphax striatellus]
LsAminopeptidase_12	RZF44466.1	Laodelphax striatellus	75.2	36.6829	1.37226	1.97324	30.845	28.0409	1.31591	1.68368	1.2857	0.387576	0.0604927	0.228946	hypothetical protein LSTR_LSTR002239 [Laodelphax striatellus]
LsAminopeptidase_13	RZF46608.1	Laodelphax striatellus	3.37	1.6439	0.0614964	0.0884282	0	0	0	0	N/A	N/A	N/A	N/A	hypothetical protein LSTR_LSTR002940 [Laodelphax striatellus]
LsAminopeptidase_14	RZF47924.1	Laodelphax striatellus	4.92	2.4	0.089781	0.1291	120.594	109.631	5.1448	6.58264	-4.61536	-5.51348	-5.84056	-5.67211	hypothetical protein LSTR_LSTR008728 [Laodelphax striatellus]
LsAminopeptidase_15	RZF47936.1	Laodelphax striatellus	1296.59	632.483	23.6604	34.0223	15.323	13.93	0.653712	0.836408	6.40288	5.50476	5.17768	5.34613	hypothetical protein LSTR_LSTR008740 [Laodelphax striatellus]
LsAminopeptidase_16	RZF48907.1	Laodelphax striatellus	2.72	1.32683	0.049635	0.0713723	N/A	N/A	N/A	N/A	N/A	N/A	N/A	N/A	hypothetical protein LSTR_LSTR003287 [Laodelphax striatellus]
LsAminopeptidase_17	RZF47937.1	Laodelphax striatellus	1043.25	508.902	19.0374	27.3747	N/A	N/A	N/A	N/A	N/A	N/A	N/A	N/A	hypothetical protein LSTR_LSTR008741 [Laodelphax striatellus]
LsAminopeptidase_18	RZF34615.1	Laodelphax striatellus	14.56	7.10244	0.265693	0.382052	N/A	N/A	N/A	N/A	N/A	N/A	N/A	N/A	hypothetical protein LSTR_LSTR008640 [Laodelphax striatellus]
LsCarboxypeptidase_1	RZF43368.1	Laodelphax striatellus	328.03	160.015	5.98595	8.60745	53.332	48.4836	2.27526	2.91114	2.62075	1.72263	1.39555	1.564	ypothetical protein LSTR_LSTR001629 [Laodelphax striatellus]
LsCarboxypeptidase_2	RZF45122.1	Laodelphax striatellus	295.74	144.263	5.39672	7.76017	0	0	0	0	N/A	N/A	N/A	N/A	hypothetical protein LSTR_LSTR011966 [Laodelphax striatellus]
LsCarboxypeptidase_3	RZF36988.1	Laodelphax striatellus	116.76	56.9561	2.13066	3.06376	623.666	566.969	26.6069	34.0429	-2.41723	-3.31535	-3.64243	-3.47398	hypothetical protein LSTR_LSTR004676 [Laodelphax striatellus]
LsCarboxypeptidase_4	RZF32449.1	Laodelphax striatellus	114.34	55.7756	2.0865	3.00026	0	0	0	0	N/A	N/A	N/A	N/A	hypothetical protein LSTR_LSTR012660 [Laodelphax striatellus]
LsCarboxypeptidase_5	RZF47909.1	Laodelphax striatellus	39.5	19.2683	0.720803	1.03647	32.835	29.85	1.40081	1.7923	0.266618	-0.631502	-0.958585	-0.790132	hypothetical protein LSTR_LSTR011885 [Laodelphax striatellus]
LsCarboxypeptidase_6	RZF46061.1	Laodelphax striatellus	32.74	15.9707	0.597445	0.859092	0	0	0	0	N/A	N/A	N/A	N/A	hypothetical protein LSTR_LSTR004774 [Laodelphax striatellus]
LsCarboxypeptidase_7	RZF33597.1	Laodelphax striatellus	31.03	15.1366	0.566241	0.814222	673.814	612.558	28.7463	36.7802	-4.44061	-5.33874	-5.66582	-5.49736	hypothetical protein LSTR_LSTR009053 [Laodelphax striatellus]
LsCarboxypeptidase_8	RZF35522.1	Laodelphax striatellus	22.85	11.1463	0.416971	0.59958	0	0	0	0	N/A	N/A	N/A	N/A	hypothetical protein LSTR_LSTR010213 [Laodelphax striatellus]
LsCarboxypeptidase_9	RZF33648.1	Laodelphax striatellus	21.87	10.6683	0.399088	0.573865	13.333	12.1209	0.568814	0.727784	0.713952	-0.184169	-0.511252	-0.342798	hypothetical protein LSTR_LSTR007026 [Laodelphax striatellus]
LsCarboxypeptidase_10	RZF38959.1	Laodelphax striatellus	17.25	8.41463	0.314781	0.452637	764.956	695.415	32.6346	41.7552	-5.47071	-6.36883	-6.69591	-6.52746	hypothetical protein LSTR_LSTR003702 [Laodelphax striatellus]
LsCarboxypeptidase_11	RZF38491.1	Laodelphax striatellus	16.54	8.06829	0.301825	0.434007	86.565	78.6955	3.69305	4.72516	-2.38782	-3.28594	-3.61303	-3.44457	hypothetical protein LSTR_LSTR006086 [Laodelphax striatellus]
LsCarboxypeptidase_12	RZF46286.1	Laodelphax striatellus	15.57	7.59512	0.284124	0.408554	0	0	0	0	N/A	N/A	N/A	N/A	hypothetical protein LSTR_LSTR011997 [Laodelphax striatellus]
LsCarboxypeptidase_13	RZF36155.1	Laodelphax striatellus	14.8	7.21951	0.270073	0.38835	54.924	49.9309	2.34317	2.99803	-1.89184	-2.78996	-3.11704	-2.94859	hypothetical protein LSTR_LSTR013379 [Laodelphax striatellus]
LsCarboxypeptidase_14	RZF46127.1	Laodelphax striatellus	12.66	6.17561	0.231022	0.332196	48.158	43.78	2.05452	2.62871	-1.9275	-2.82562	-3.1527	-2.98425	hypothetical protein LSTR_LSTR012987 [Laodelphax striatellus]
LsCarboxypeptidase_15	RZF39730.1	Laodelphax striatellus	5.88	2.86829	0.107299	0.15429	13.731	12.4827	0.585794	0.749509	-1.22355	-2.12167	-2.44875	-2.2803	hypothetical protein LSTR_LSTR011139 [Laodelphax striatellus]
LsCarboxypeptidase_16	RZF49063.1	Laodelphax striatellus	4.7	2.29268	0.0857664	0.123327	0	0	0	0	N/A	N/A	N/A	N/A	hypothetical protein LSTR_LSTR008349 [Laodelphax striatellus]
LsDipeptidase_1	RZF40814.1	Laodelphax striatellus	301.76	147.2	5.50657	7.91813	0	0	0	0	N/A	N/A	N/A	N/A	hypothetical protein LSTR_LSTR003324 [Laodelphax striatellus]
LsDipeptidase_2	RZF42090.1	Laodelphax striatellus	990.08	482.966	18.0672	25.9795	0	0	0	0	N/A	N/A	N/A	N/A	hypothetical protein LSTR_LSTR006683 [Laodelphax striatellus]
LsDipeptidase_3	RZF44208.1	Laodelphax striatellus	130.03	63.4293	2.37281	3.41197	319.594	290.54	13.6346	17.4451	-1.2974	-2.19552	-2.5226	-2.35415	hypothetical protein LSTR_LSTR003848 [Laodelphax striatellus]
LsCathepsinB_1	RZF35345.1	Laodelphax striatellus	14942.6	7289.06	272.675	392.091	429.442	390.402	18.3209	23.4412	5.12082	4.2227	3.89562	4.06407	hypothetical protein LSTR_LSTR013402 [Laodelphax striatellus]
LsCathepsinB_2	RZF44028.1	Laodelphax striatellus	108.54	52.9463	1.98066	2.84807	43.382	39.4382	1.85077	2.36801	1.32306	0.424938	0.097855	0.266308	hypothetical protein LSTR_LSTR007300 [Laodelphax striatellus]
LsCathepsinB_3	RZF45679.1	Laodelphax striatellus	2285.8	1115.02	41.7117	59.979	32.039	29.1264	1.36685	1.74885	6.15673	5.25861	4.93152	5.09998	hypothetical protein LSTR_LSTR015685 [Laodelphax striatellus]
LsCathepsinB_4	RZF45696.1	Laodelphax striatellus	757.07	369.302	13.8151	19.8654	N/A	N/A	N/A	N/A	N/A	N/A	N/A	N/A	hypothetical protein LSTR_LSTR004991 [Laodelphax striatellus]
LsCathepsinB_5	RZF46745.1	Laodelphax striatellus	35.11	17.1268	0.640693	0.921281	N/A	N/A	N/A	N/A	N/A	N/A	N/A	N/A	hypothetical protein LSTR_LSTR002608 [Laodelphax striatellus]
LsCathepsinL_1	RZF39614.1	Laodelphax striatellus	1571.76	766.712	28.6818	41.2427	N/A	N/A	N/A	N/A	N/A	N/A	N/A	N/A	hypothetical protein LSTR_LSTR001135 [Laodelphax striatellus]
LsCathepsinL_2	RZF42377.1	Laodelphax striatellus	6.55	3.19512	0.119526	0.171871	N/A	N/A	N/A	N/A	N/A	N/A	N/A	N/A	hypothetical protein LSTR_LSTR004185 [Laodelphax striatellus]
LsCathepsinL_3	RZF44583.1	Laodelphax striatellus	196.03	95.6244	3.57719	5.14379	11.144	10.1309	0.475427	0.608297	4.13674	3.23862	2.91153	3.07999	hypothetical protein LSTR_LSTR001341 [Laodelphax striatellus]
LsCathepsinL_5	RZF47720.1	Laodelphax striatellus	124.02	60.4976	2.26314	3.25426	0	0	0	0	N/A	N/A	N/A	N/A	hypothetical protein LSTR_LSTR005984 [Laodelphax striatellus]
LsCathepsinL_6	RZF33545.1	Laodelphax striatellus	971.85	474.073	17.7345	25.5012	10.149	9.22636	0.432978	0.553985	6.58132	5.6832	5.35612	5.52457	RZF33545.1 hypothetical protein LSTR_LSTR008191 [Laodelphax s
LsAsparticProtease_1	RZF47450.1	Laodelphax striatellus	7172.04	3498.56	130.877	188.193	29.85	27.1364	1.27346	1.62937	7.90851	7.01039	6.68331	6.85176	hypothetical protein LSTR_LSTR007377 [Laodelphax striatellus]
LsAsparticProtease_2	RZF34902.1	Laodelphax striatellus	1081.8	527.707	19.7409	28.3863	72.237	65.67	3.08178	3.94307	3.90455	3.00643	2.67935	2.8478	hypothetical protein LSTR_LSTR012899 [Laodelphax striatellus]
LsAsparticProtease_3	RZF39931.1	Laodelphax striatellus	323.79	157.946	5.90858	8.4962	32.835	29.85	1.40081	1.7923	3.30175	2.40363	2.07655	2.245	hypothetical protein LSTR_LSTR002334 [Laodelphax striatellus]
LsSerineProtease_1	RZF33826.1	Laodelphax striatellus	20233.7	9870.09	369.228	530.928	46.2332	42.0301	1.9724	2.52364	8.77362	7.87549	7.54841	7.71687	hypothetical protein LSTR_LSTR008949 [Laodelphax striatellus]
LsSerineProtease_2	RZF33892.1	Laodelphax striatellus	11.31	5.51707	0.206387	0.296773	1.16258	1.05689	0.0495981	0.0634595	3.2822	2.38408	2.057	2.22545	hypothetical protein LSTR_LSTR009916 [Laodelphax striatellus]
LsSerineProtease_3	RZF33893.1	Laodelphax striatellus	28.69	13.9951	0.52354	0.752821	2.62889	2.3899	0.112154	0.143499	3.44802	2.5499	2.22282	2.39127	hypothetical protein LSTR_LSTR009917 [Laodelphax striatellus]
LsSerineProtease_4	RZF33902.1	Laodelphax striatellus	768.06	374.663	14.0157	20.1538	0.387526	0.352297	0.0165327	0.0211532	10.9527	10.0546	9.72751	9.89596	hypothetical protein LSTR_LSTR009926 [Laodelphax striatellus]
LsSerineProtease_5	RZF34152.1	Laodelphax striatellus	40.9	19.9512	0.74635	1.07321	0.1	0.0909091	0.00426621	0.00545852	8.67596	7.77784	7.45075	7.61921	hypothetical protein LSTR_LSTR003562 [Laodelphax striatellus]
LsSerineProtease_6	RZF36955.1	Laodelphax striatellus	596.24	290.849	10.8803	15.6452	0.1	0.0909091	0.00426621	0.00545852	12.5417	11.6436	11.3165	11.4849	hypothetical protein LSTR_LSTR004643 [Laodelphax striatellus]
LsSerineProtease_7	RZF37713.1	Laodelphax striatellus	40.42	19.7171	0.737591	1.06061	2.93263	2.66603	0.125112	0.160078	3.7848	2.88668	2.5596	2.72805	hypothetical protein LSTR_LSTR003124 [Laodelphax striatellus]
LsSerineProtease_9	RZF38462.1	Laodelphax striatellus	39.71	19.3707	0.724635	1.04198	N/A	N/A	N/A	N/A	N/A	N/A	N/A	N/A	hypothetical protein LSTR_LSTR011952 [Laodelphax striatellus]
LsSerineProtease_10	RZF40916.1	Laodelphax striatellus	21.5	10.4878	0.392336	0.564156	0	0	0	0	N/A	N/A	N/A	N/A	hypothetical protein LSTR_LSTR011000 [Laodelphax striatellus]
LsSerineProtease_11	RZF41611.1	Laodelphax striatellus	10.92	5.32683	0.19927	0.286539	51.0605	46.4187	2.17835	2.78715	-2.22524	-3.12336	-3.45044	-3.28199	hypothetical protein LSTR_LSTR000325 [Laodelphax striatellus]
LsSerineProtease_12	RZF43066.1	Laodelphax striatellus	1704.64	831.532	31.1066	44.7295	0.1	0.0909091	0.00426621	0.00545852	14.0572	13.1591	12.832	13.0004	hypothetical protein LSTR_LSTR001244 [Laodelphax striatellus]
LsSerineProtease_13	RZF45073.1	Laodelphax striatellus	32.59	15.8976	0.594708	0.855156	1.00547	0.914067	0.0428956	0.0548839	5.01848	4.12036	3.79328	3.96173	hypothetical protein LSTR_LSTR002034 [Laodelphax striatellus]
LsSerineProtease_14	RZF46624.1	Laodelphax striatellus	1281.44	625.093	23.3839	33.6248	0.2	0.181818	0.00853242	0.010917	12.6455	11.7474	11.4203	11.5887	hypothetical protein LSTR_LSTR002956 [Laodelphax striatellus]
LsSerineProtease_15	RZF46625.1	Laodelphax striatellus	2102.54	1025.63	38.3675	55.1703	0.1	0.0909091	0.00426621	0.00545852	14.3598	13.4617	13.1346	13.3031	hypothetical protein LSTR_LSTR002957 [Laodelphax striatellus]
LsSerineProtease_16	RZF46626.1	Laodelphax striatellus	5891.83	2874.06	107.515	154.601	55.4616	50.4196	2.36611	3.02738	6.73108	5.83296	5.50588	5.67433	hypothetical protein LSTR_LSTR002958 [Laodelphax striatellus]
LsSerineProtease_17	RZF46627.1	Laodelphax striatellus	9103.13	4440.55	166.116	238.865	N/A	N/A	N/A	N/A	N/A	N/A	N/A	N/A	hypothetical protein LSTR_LSTR002959 [Laodelphax striatellus]
LsSerineProtease_18	RZF46628.1	Laodelphax striatellus	4469.46	2180.22	81.5595	117.278	N/A	N/A	N/A	N/A	N/A	N/A	N/A	N/A	hypothetical protein LSTR_LSTR002960 [Laodelphax striatellus]
LsSerineProtease_19	RZF46629.1	Laodelphax striatellus	4743.02	2313.67	86.5515	124.456	N/A	N/A	N/A	N/A	N/A	N/A	N/A	N/A	hypothetical protein LSTR_LSTR002961 [Laodelphax striatellus]
LsSerineProtease_20	RZF48853.1	Laodelphax striatellus	108.5	52.9268	1.97993	2.84702	N/A	N/A	N/A	N/A	N/A	N/A	N/A	N/A	hypothetical protein LSTR_LSTR003233 [Laodelphax striatellus]
Reference genes	Accession Number	mean FPKM in the gut	mean FPKM in the SG
actin	AY192151.1	2.05	1.1
ADP-ribosylation factor-like protein 2	AEJ38209.1	54.8	23.44
alpha 2-tubulin	AY550922.1	38.11	18.32

## Sheet: Proteases in Apisum
Node name	Gene ID	Specie	FPKM in the gut	FPKM Normalization					FPKM in the salivary gland	FPKM Normalization					log2fold changes (gut VS SG)						Remarks
				actin	ribosomal protein L7	ribosomal protein L12	16S ribosomal RNA	NADH dehydrogenase		actin	ribosomal protein L7	ribosomal protein L12	16S ribosomal RNA	NADH dehydrogenase	FPKM	actin	ribosomal protein L7	ribosomal protein L12	16S ribosomal RNA	NADH dehydrogenase
ApAminopeptidase_1	NP_001155775.1	Acyrthosiphum pisim	68.6	9.3588	0.0642786	0.120189	6.19134	0.181794	30.16	2.63867	0.0346507	0.0560334	18.5031	0.20453	1.18557	1.82651	0.891451	1.10094	-1.57944	-0.170007	methionine aminopeptidase 1-like [Acyrthosiphon pisum]
ApAminopeptidase_2	NP_001156447.1	Acyrthosiphum pisim	190.46	25.9836	0.178462	0.33369	17.1895	0.50473	53.31	4.66404	0.0612477	0.0990432	32.7055	0.361522	1.83701	2.47795	1.54289	1.75238	-0.928004	0.48143	aminopeptidase-like 1 [Acyrthosiphon pisum]
ApAminopeptidase_3	XP_001944286.2	Acyrthosiphum pisim	7108.27	969.75	6.66049	12.4538	641.541	18.8373	223.01	19.5109	0.256216	0.414324	136.816	1.51234	4.99432	5.63526	4.7002	4.90969	2.2293	3.63874	aminopeptidase N [Acyrthosiphon pisum]
ApAminopeptidase_4	XP_001945885.1	Acyrthosiphum pisim	94.84	12.9386	0.0888656	0.166162	8.55957	0.251332	64.26	5.62205	0.0738281	0.119387	39.4233	0.435779	0.561575	1.20251	0.267454	0.476942	-2.20344	-0.794005	methionine aminopeptidase 2 [Acyrthosiphon pisum]
ApAminopeptidase_5	XP_001946754.2	Acyrthosiphum pisim	4104.76	559.995	3.84618	7.19162	370.466	10.8779	104.99	9.18548	0.120623	0.195058	64.411	0.71199	5.28897	5.92991	4.99485	5.20434	2.52396	3.93339	aminopeptidase N [Acyrthosiphon pisum]
ApAminopeptidase_6	XP_001948261.1	Acyrthosiphum pisim	20.16	2.75034	0.01889	0.0353207	1.81949	0.0534252	22.41	1.96063	0.0257468	0.0416349	13.7485	0.151973	-0.152647	0.488293	-0.446768	-0.23728	-2.91766	-1.50823	cytosol aminopeptidase isoform X2 [Acyrthosiphon pisum]
ApAminopeptidase_7	XP_001948442.2	Acyrthosiphum pisim	411.64	56.1583	0.385709	0.721201	37.1516	1.09087	37.69	3.29746	0.0433019	0.0700232	23.1227	0.255595	3.44913	4.09007	3.15501	3.3645	0.684115	2.09355	aminopeptidase N [Acyrthosiphon pisum]
ApAminopeptidase_8	XP_001948848.3	Acyrthosiphum pisim	0.6	0.0818554	0.000562203	0.00105121	0.0541516	0.00159004	7.46	0.652668	0.00857077	0.0138597	4.57669	0.05059	-3.63614	-2.9952	-3.93026	-3.72077	-6.40116	-4.99172	aminopeptidase N-like isoform X1 [Acyrthosiphon pisum]
ApAminopeptidase_9	XP_003242073.1	Acyrthosiphum pisim	6.57	0.896317	0.00615612	0.0115108	0.59296	0.0174109	36.55	3.19773	0.0419922	0.0679052	22.4233	0.247864	-2.47591	-1.83497	-2.77003	-2.56054	-5.24092	-3.83149	endoplasmic reticulum aminopeptidase 1 [Acyrthosiphon pisum]
ApAminopeptidase_10	XP_008179877.1	Acyrthosiphum pisim	2.2	0.300136	0.00206141	0.00385444	0.198556	0.00583013	167.2	14.6282	0.192096	0.310636	102.577	1.13387	-6.24793	-5.60699	-6.54205	-6.33256	-9.01294	-7.60351	endoplasmic reticulum aminopeptidase 2 [Acyrthosiphon pisum]
ApAminopeptidase_11	XP_008183804.1	Acyrthosiphum pisim	517.55	70.6071	0.484947	0.906758	46.7103	1.37154	116.49	10.1916	0.133835	0.216424	71.4663	0.789977	2.15149	2.79243	1.85737	2.06686	-0.613522	0.795913	xaa-Pro aminopeptidase ApepP [Acyrthosiphon pisum]
ApAminopeptidase_12	XP_008187943.1	Acyrthosiphum pisim	33.48	4.56753	0.0313709	0.0586576	3.02166	0.088724	13.9	1.2161	0.0159697	0.0258244	8.52761	0.0942629	1.26821	1.90915	0.974094	1.18358	-1.4968	-0.087365	xaa-Pro aminopeptidase 3 isoform X2 [Acyrthosiphon pisum]
ApAminopeptidase_13	XP_008188299.1	Acyrthosiphum pisim	40.32	5.50068	0.03778	0.0706414	3.63899	0.10685	16.81	1.47069	0.019313	0.0312308	10.3129	0.113997	1.26218	1.90312	0.968055	1.17754	-1.50284	-0.0934037	methionine aminopeptidase 1D, mitochondrial [Acyrthosiphon pisum]
ApAminopeptidase_14	XP_016656882.1	Acyrthosiphum pisim	3.14	0.428377	0.0029422	0.00550134	0.283394	0.00832119	511.5	44.7507	0.587661	0.950302	313.804	3.46874	-7.34783	-6.70689	-7.64195	-7.43246	-10.1128	-8.70341	aminopeptidase N isoform X4 [Acyrthosiphon pisum]
ApAminopeptidase_15	XP_016663571.1	Acyrthosiphum pisim	378.7	51.6644	0.354844	0.66349	34.1787	1.00358	118	10.3237	0.13557	0.219229	72.3926	0.800217	1.68227	2.32321	1.38815	1.59764	-1.08275	0.326689	puromycin-sensitive aminopeptidase isoform X3 [Acyrthosiphon pisum]
ApAminopeptidase_16	XP_017492500.1	Acyrthosiphum pisim	97.02	13.236	0.0909082	0.169981	8.75632	0.257109	9.39	0.821522	0.0107881	0.0174454	5.76074	0.0636783	3.36909	4.01003	3.07496	3.28445	0.604071	2.01351	PREDICTED: LOW QUALITY PROTEIN: aminopeptidase N [Rhagoletis zephyria]
ApAminopeptidase_17	XP_025204487.1	Acyrthosiphum pisim	13.3	1.81446	0.0124622	0.0233019	1.20036	0.0352458	4.06	0.355206	0.00466452	0.00754296	2.4908	0.0275329	1.71187	2.35281	1.41775	1.62724	-1.05314	0.356295	xaa-Pro aminopeptidase ApepP-like isoform X2 [Melanaphis sacchari]
ApAminopeptidase_18	XP_029341341.1	Acyrthosiphum pisim	2.45	0.334243	0.00229566	0.00429245	0.221119	0.00649265	10.42	0.911636	0.0119715	0.019359	6.39264	0.0706632	-2.0885	-1.44756	-2.38262	-2.17313	-4.85352	-3.44408	aminopeptidase N [Acyrthosiphon pisum]
ApAminopeptidase_19	XP_029342681.1	Acyrthosiphum pisim	2.88	0.392906	0.00269857	0.00504582	0.259928	0.00763217	347.4	30.3937	0.399127	0.645425	213.129	2.35589	-6.91439	-6.27344	-7.20851	-6.99902	-9.6794	-8.26996	aminopeptidase N [Acyrthosiphon pisum]
ApAminopeptidase_20	XP_029342695.1	Acyrthosiphum pisim	3.14	0.428377	0.0029422	0.00550134	0.283394	0.00832119	3.19	0.27909	0.00366498	0.00592661	1.95706	0.021633	-0.0227919	0.618148	-0.316913	-0.107425	-2.78781	-1.37837	aminopeptidase N isoform X3 [Acyrthosiphon pisum]
ApAminopeptidase_21	XP_029344428.1	Acyrthosiphum pisim	1.76	0.240109	0.00164913	0.00308355	0.158845	0.0046641	30.35	2.65529	0.034869	0.0563864	18.6196	0.205819	-4.10805	-3.46711	-4.40217	-4.19268	-6.87306	-5.46363	aminopeptidase N isoform X2 [Acyrthosiphon pisum]
ApAminopeptidase_22	XP_029344598.1	Acyrthosiphum pisim	N/A	N/A	N/A	N/A	N/A	N/A	8.64	0.755906	0.00992647	0.016052	5.30061	0.0585922	N/A	N/A	N/A	N/A	N/A	N/A	aminopeptidase 1 isoform X5 [Acyrthosiphon pisum]
ApAminopeptidase_23	XP_029345406.1	Acyrthosiphum pisim	2.44	0.332879	0.00228629	0.00427493	0.220217	0.00646615	15.27	1.33596	0.0175437	0.0283697	9.3681	0.103554	-2.64575	-2.00481	-2.93987	-2.73038	-5.41076	-4.00133	glutamyl aminopeptidase-like isoform X1 [Acyrthosiphon pisum]
ApAminopeptidase_24	XP_029346635.1	Acyrthosiphum pisim	N/A	N/A	N/A	N/A	N/A	N/A	4.99	0.43657	0.005733	0.00927078	3.06135	0.0338397	N/A	N/A	N/A	N/A	N/A	N/A	xaa-Pro aminopeptidase 2 [Acyrthosiphon pisum]
ApAminopeptidase_25	XP_029348580.1	Acyrthosiphum pisim	10.71	1.46112	0.0100353	0.0187641	0.966606	0.0283821	59.27	5.18548	0.0680951	0.110116	36.362	0.40194	-2.46834	-1.8274	-2.76246	-2.55298	-5.23336	-3.82392	aminopeptidase N isoform X2 [Acyrthosiphon pisum]
ApAminopeptidase_26	XP_029346688.1	Acyrthosiphum pisim	15.77	2.15143	0.0147766	0.0276293	1.42329	0.0417914	378.7	33.1321	0.435087	0.703576	232.331	2.56815	-4.5858	N/A	N/A	N/A	N/A	N/A	aminopeptidase N [Acyrthosiphon pisum]
ApCarboxypeptidase_1	XP_029343300.1	Acyrthosiphum pisim	3.01	0.410641	0.00282039	0.00527358	0.271661	0.00797668	161.76	14.1522	0.185846	0.300529	99.2393	1.09698	-5.74795	-5.10701	-6.04207	-5.83258	-8.51296	-7.10353	carboxypeptidase E-like [Acyrthosiphon pisum]
ApCarboxypeptidase_2	XP_016663356.1	Acyrthosiphum pisim	4.77	0.65075	0.00446951	0.00835713	0.430505	0.0126408	52.95	4.63255	0.0608341	0.0983744	32.4847	0.35908	-3.47257	-2.83163	-3.76669	-3.5572	-6.23758	-4.82815	carboxypeptidase M isoform X2 [Acyrthosiphon pisum]
ApCarboxypeptidase_3	XP_008178963.1	Acyrthosiphum pisim	24.03	3.27831	0.0225162	0.042101	2.16877	0.0636809	38.47	3.3657	0.0441981	0.0714724	23.6012	0.260884	-0.678897	-0.0379569	-0.973018	-0.76353	-3.44391	-2.03448	cytosolic carboxypeptidase-like protein 5 [Acyrthosiphon pisum]
ApCarboxypeptidase_4	XP_001949478.2	Acyrthosiphum pisim	4.43	0.604366	0.00415093	0.00776145	0.399819	0.0117398	25.57	2.2371	0.0293773	0.0475058	15.6871	0.173403	-2.52907	-1.88813	-2.82319	-2.61371	-5.29409	-3.88465	lysosomal Pro-X carboxypeptidase [Acyrthosiphon pisum]
ApCarboxypeptidase_5	BAF95725.2	Acyrthosiphum pisim	4.88	0.665757	0.00457259	0.00854985	0.440433	0.0129323	24.82	2.17148	0.0285156	0.0461124	15.227	0.168317	-2.34655	-1.70561	-2.64067	-2.43118	-5.11156	-3.70213	carboxypeptidase vitellogenic like [Acyrthosiphon pisum]
ApCarboxypeptidase_6	XP_001943316.2	Acyrthosiphum pisim	0	0	0	0	0	0	23.97	2.09711	0.0275391	0.0445332	14.7055	0.162553	N/A	N/A	N/A	N/A	N/A	N/A	venom serine carboxypeptidase [Acyrthosiphon pisum]
ApCarboxypeptidase_7	XP_008179416.1	Acyrthosiphum pisim	15.31	2.08868	0.0143455	0.0268234	1.38177	0.0405724	15.82	1.38408	0.0181756	0.0293915	9.70552	0.107283	-0.0472753	0.593665	-0.341396	-0.131908	-2.81229	-1.40285	carboxypeptidase D [Acyrthosiphon pisum]
ApCarboxypeptidase_8	XP_003245777.1	Acyrthosiphum pisim	15.28	2.08458	0.0143174	0.0267709	1.37906	0.0404929	12.92	1.13036	0.0148438	0.0240037	7.92638	0.087617	0.242038	0.882979	-0.0520822	0.157405	-2.52298	-1.11354	carboxypeptidase D isoform X1 [Acyrthosiphon pisum]
ApCarboxypeptidase_9	XP_016661226.1	Acyrthosiphum pisim	20.66	2.81855	0.0193585	0.0361967	1.86462	0.0547502	8.18	0.715661	0.00939798	0.0151974	5.0184	0.0554727	1.33667	1.97761	1.04255	1.25203	-1.42835	-0.0189121	carboxypeptidase Q [Acyrthosiphon pisum]
ApCarboxypeptidase_10	XP_008181192.1	Acyrthosiphum pisim	6.15	0.839018	0.00576258	0.0107749	0.555054	0.0162979	6.31	0.552056	0.00724954	0.0117232	3.87117	0.0427913	-0.0370536	0.603887	-0.331174	-0.121687	-2.80207	-1.39263	putative LD carboxypeptidase isoform X1 [Acyrthosiphon pisum]
ApCarboxypeptidase_11	NP_001153859.1	Acyrthosiphum pisim	0	0	0	0	0	0	2.98	0.260717	0.00342371	0.00553646	1.82822	0.0202089	N/A	N/A	N/A	N/A	N/A	N/A	molting fluid carboxypeptidase A precursor [Acyrthosiphon pisum]
ApCarboxypeptidase_12	XP_001949511.1	Acyrthosiphum pisim	497.96	67.9345	0.466591	0.872435	44.9422	1.31962	2.55	0.223097	0.00292969	0.00473758	1.56442	0.0172928	7.60939	8.25033	7.31527	7.52476	4.84437	6.25381	lysosomal Pro-X carboxypeptidase [Acyrthosiphon pisum]
ApDipeptidase_1	XP_008184491.1	Acyrthosiphum pisim	204.05	27.8377	0.191196	0.3575	18.4161	0.540745	48.69	4.25984	0.0559398	0.0904598	29.8712	0.330191	2.06723	2.70817	1.7731	1.98259	-0.697789	0.711646	cytosolic non-specific dipeptidase [Acyrthosiphon pisum]
ApDipeptidase_2	XP_008179550.1	Acyrthosiphum pisim	4523.77	617.158	4.2388	7.92573	408.282	11.9883	288.18	25.2126	0.331089	0.535402	176.798	1.95429	3.97248	4.61342	3.67836	3.88785	1.20747	2.6169	cytosolic non-specific dipeptidase [Acyrthosiphon pisum]
ApDipeptidase_3	XP_001948976.1	Acyrthosiphum pisim	0	0	0	0	0	0	28.07	2.45582	0.0322495	0.0521505	17.2209	0.190357	N/A	N/A	N/A	N/A	N/A	N/A	xaa-Pro dipeptidase [Acyrthosiphon pisum]
ApCathepsinB_1	NP_001119618.1	Acyrthosiphum pisim	1922.46	262.273	1.80135	3.36819	173.507	5.09463	1.72	0.150481	0.0019761	0.00319554	1.05521	0.0116642	10.1263	10.7673	9.83221	10.0417	7.36132	8.77075	cathepsin B-84 precursor [Acyrthosiphon pisum]
ApCathepsinB_2	NP_001128400.1	Acyrthosiphum pisim	252.9	34.502	0.236969	0.443086	22.8249	0.6702	47.47	4.15311	0.0545381	0.0881932	29.1227	0.321918	2.41348	3.05442	2.11936	2.32885	-0.351535	1.0579	cathepsin B-16D2 precursor [Acyrthosiphon pisum]
ApCathepsinB_3	NP_001119608.1	Acyrthosiphum pisim	17.33	2.36426	0.0162383	0.0303625	1.56408	0.0459255	94.95	8.30709	0.109088	0.176405	58.2515	0.643903	-2.4539	-1.81296	-2.74802	-2.53853	-5.21891	-3.80948	cathepsin B-348 precursor [Acyrthosiphon pisum]
ApCathepsinB_4	NP_001119610.2	Acyrthosiphum pisim	554.81	75.6903	0.51986	0.972038	50.0731	1.47028	21.21	1.85564	0.0243681	0.0394055	13.0123	0.143836	4.70918	5.35012	4.41506	4.62454	1.94416	3.3536	cathepsin B-1852 [Acyrthosiphon pisum]
ApCathepsinB_5	NP_001119612.2	Acyrthosiphum pisim	1078.3	147.108	1.01037	1.8892	97.3195	2.85756	47.47	4.15311	0.0545381	0.0881932	29.1227	0.321918	4.5056	5.14654	4.21148	4.42097	1.74058	3.15002	cathepsin B-912 precursor [Acyrthosiphon pisum]
ApCathepsinB_6	NP_001119614.1	Acyrthosiphum pisim	1789.98	244.199	1.67722	3.13608	161.551	4.74355	14.81	1.29571	0.0170152	0.0275151	9.08589	0.100434	6.91723	7.55817	6.62311	6.83259	4.15221	5.56165	cathepsin B-1418 precursor [Acyrthosiphon pisum]
ApCathepsinB_7	NP_001119616.2	Acyrthosiphum pisim	1.07	0.145975	0.0010026	0.00187466	0.0965704	0.00283556	20.65	1.80665	0.0237247	0.0383651	12.6687	0.140038	-4.27046	-3.62952	-4.56458	-4.35509	-7.03547	-5.62604	cathepsin B-1674 precursor [Acyrthosiphon pisum]
ApCathepsinB_8	NP_001119617.1	Acyrthosiphum pisim	16325	2227.16	15.2967	28.6018	1473.38	43.2624	15.57	1.3622	0.0178883	0.0289271	9.55215	0.105588	10.0341	10.675	9.73998	9.94947	7.26909	8.67852	cathepsin B-16A precursor [Acyrthosiphon pisum]
ApCathepsinB_9	NP_001119613.2	Acyrthosiphum pisim	2604.41	355.308	2.44035	4.56298	235.055	6.90184	113.4	9.92126	0.130285	0.210683	69.5706	0.769022	4.52146	5.1624	4.22734	4.43683	1.75645	3.16588	cathepsin B precursor [Acyrthosiphon pisum]
ApCathepsinB_10	NP_001119619.1	Acyrthosiphum pisim	794.21	108.351	0.744179	1.39147	71.6796	2.1047	3.86	0.337708	0.00443474	0.00717139	2.3681	0.0261766	7.68478	8.32572	7.39066	7.60014	4.91976	6.3292	cathepsin B-5880 precursor [Acyrthosiphon pisum]
ApCathepsinB_11	NP_001128401.1	Acyrthosiphum pisim	1528.08	208.469	1.43182	2.67723	137.913	4.0495	24.6	2.15223	0.0282629	0.0457037	15.092	0.166825	5.95692	6.59786	5.6628	5.87228	3.1919	4.60134	cathepsin B-10270 precursor [Acyrthosiphon pisum]
ApCathepsinB_12	NP_001128402.1	Acyrthosiphum pisim	730.79	99.6985	0.684754	1.28036	65.9558	1.93664	12.21	1.06824	0.014028	0.0226846	7.4908	0.0828021	5.90332	6.54426	5.6092	5.81869	3.13831	4.54774	cathepsin B-1874 precursor [Acyrthosiphon pisum]
ApCathepsinB_13	NP_001128426.1	Acyrthosiphum pisim	546.13	74.5061	0.511727	0.95683	49.2897	1.44728	4.58	0.4007	0.00526195	0.00850906	2.80982	0.0310593	6.89775	7.53869	6.60363	6.81312	4.13274	5.54217	cathepsin B-3483 precursor [Acyrthosiphon pisum]
ApCathepsinB_14	XP_001943652.1	Acyrthosiphum pisim	162.95	22.2306	0.152685	0.285492	14.7067	0.431827	5.09	0.445319	0.00584789	0.00945657	3.1227	0.0345178	5.00062	5.64156	4.7065	4.91599	2.23561	3.64504	cathepsin B-like cysteine proteinase 4 [Acyrthosiphon pisum]
ApCathepsinB_15	XP_003246386.1	Acyrthosiphum pisim	273.86	37.3615	0.256608	0.479808	24.7166	0.725745	15.57	1.3622	0.0178883	0.0289271	9.55215	0.105588	4.1366	4.77754	3.84248	4.05196	1.37158	2.78102	cathepsin B [Acyrthosiphon pisum]
ApCathepsinF_1	NP_001156454.1	Acyrthosiphum pisim	147.77	20.1596	0.138461	0.258896	13.3366	0.391599	178.1	15.5818	0.204619	0.330887	109.264	1.20779	-0.269334	0.371606	-0.563455	-0.353967	-3.03435	-1.62491	cathepsin F isoform 2 precursor [Acyrthosiphon pisum]
ApCathepsinK_1	NP_001129411.1	Acyrthosiphum pisim	163	22.2374	0.152732	0.285579	14.7112	0.43196	147.47	12.902	0.169428	0.27398	90.4724	1.00007	0.14445	0.785391	-0.14967	0.0598174	-2.62056	-1.21113	cathepsin K-1 precursor [Acyrthosiphon pisum]
ApCathepsinL_1	XP_008188848.1	Acyrthosiphum pisim	762.72	104.055	0.714673	1.3363	68.8375	2.02125	472.22	41.3141	0.542532	0.877325	289.706	3.20236	0.691694	1.33263	0.397574	0.607061	-2.07332	-0.663885	cathepsin L isoform X1 [Acyrthosiphon pisum]
ApAsparticProtease_1	NP_001153867.2	Acyrthosiphum pisim	284.87	38.8636	0.266925	0.499098	25.7103	0.754922	2.61	0.228346	0.00299862	0.00484905	1.60123	0.0176997	6.77011	7.41105	6.47599	6.68548	4.0051	5.41453	cathepsin D precursor [Acyrthosiphon pisum]
ApAsparticProtease_2	XP_001946910.4	Acyrthosiphum pisim	203.85	27.8104	0.191008	0.357149	18.398	0.540215	15.13	1.32371	0.0173828	0.0281096	9.28221	0.102604	3.75202	4.39296	3.4579	3.66739	0.98701	2.39644	lysosomal aspartic protease [Acyrthosiphon pisum]
ApSerineProtease_1	XP_001943273.1	Acyrthosiphum pisim	5.19	0.708049	0.00486306	0.00909298	0.468412	0.0137538	16.35	1.43045	0.0187845	0.0303762	10.0307	0.110878	-1.65548	-1.01454	-1.9496	-1.74012	-4.4205	-3.01106	trypsin-1 [Acyrthosiphon pisum]
ApSerineProtease_2	XP_001945107.1	Acyrthosiphum pisim	2.64	0.360164	0.00247369	0.00462533	0.238267	0.00699616	7.69	0.672791	0.00883502	0.014287	4.71779	0.0521497	-1.54245	-0.901505	-1.83657	-1.62708	-4.30746	-2.89803	trypsin-3 [Acyrthosiphon pisum]
ApSerineProtease_3	XP_001947661.2	Acyrthosiphum pisim	817.72	111.558	0.766208	1.43266	73.8014	2.16701	2.16	0.188976	0.00248162	0.00401301	1.32515	0.014648	8.56443	9.20537	8.27031	8.4798	5.79942	7.20885	putative serine protease K12H4.7 [Acyrthosiphon pisum]
ApSerineProtease_4	XP_001949662.1	Acyrthosiphum pisim	2.03	0.276944	0.00190212	0.0035566	0.183213	0.00537962	10.4	0.909886	0.0119485	0.0193219	6.38037	0.0705276	-2.35703	-1.71609	-2.65115	-2.44166	-5.12205	-3.71261	putative serine protease K12H4.7 [Acyrthosiphon pisum]
ApSerineProtease_5	XP_003240058.3	Acyrthosiphum pisim	N/A	N/A	N/A	N/A	N/A	N/A	24.3	2.12598	0.0279182	0.0451463	14.908	0.16479	N/A	N/A	N/A	N/A	N/A	N/A	trypsin-1, partial [Acyrthosiphon pisum]
ApSerineProtease_6	XP_003247162.1	Acyrthosiphum pisim	8.03	1.0955	0.00752415	0.0140687	0.724729	0.02128	44.23	3.86964	0.0508157	0.0821737	27.135	0.299946	-2.46155	-1.82061	-2.75567	-2.54619	-5.22657	-3.81713	venom serine protease [Acyrthosiphon pisum]
ApSerineProtease_7	XP_029343087.1	Acyrthosiphum pisim	21.67	2.95634	0.0203049	0.0379663	1.95578	0.0574268	2.23	0.195101	0.00256204	0.00414306	1.3681	0.0151227	3.28058	3.92152	2.98646	3.19595	0.51557	1.925	venom protease isoform X2 [Acyrthosiphon pisum]
ApSerineProtease_8	XP_029343477.1	Acyrthosiphum pisim	2.68	0.365621	0.00251117	0.00469541	0.241877	0.00710216	0	0	0	0	0	0	N/A	N/A	N/A	N/A	N/A	N/A	serine proteinase stubble isoform X1 [Acyrthosiphon pisum]
ApSerineProtease_9	XP_008189852.1	Acyrthosiphum pisim	2.64	0.360164	0.00247369	0.00462533	0.238267	0.00699616	0.87	0.0761155	0.00099954	0.00161635	0.533742	0.00589991	1.60145	2.24239	1.30733	1.51682	-1.16356	0.245871	uncharacterized protein LOC100167464 isoform X2 [Acyrthosiphon pisum]
Reference genes	Accession Number	mean FPKM in the gut	mean FPKM in the SG
actin	ACA50155.1	7.33	11.43
ribosomal protein L7	NP_001129370.1	1067.23	870.4
ribosomal protein L12	NM_001126171.2	570.77	538.25
16S ribosomal RNA	FJ411411.1	11.08	1.63
NADH dehydrogenase	NM_001162323.2	377.35	147.46

## Sheet: Proteases in Hhalys
Node name	Gene ID	Specie	FPKM in the gut	FPKM Normalization			FPKM in the salivary gland	FPKM Normalization			log2fold changes of FPKM (gut VS PSG)				FPKM in the accessory salivay gland	Remarks
				18S rRNA	60S ribosomal protein L12	elongation factor 1-alpha 1		18S rRNA	60S ribosomal protein L12	elongation factor 1-alpha 1	FPKM	18S rRNA	60S ribosomal protein L12	elongation factor 1-alpha 1
HhAminopeptidase_1	XP_014271442.1	Halyomorpha halys	20.31	2.88494	0.0808037	0.128853	4.02	0.948113	0.0173748	0.0302604	2.33692	1.60541	2.21743	2.09022	9.3	glutamyl aminopeptidase-like [Halyomorpha halys]
HhAminopeptidase_2	XP_014278140.1	Halyomorpha halys	2.51	0.356534	0.00998608	0.0159242	1.38	0.325472	0.00596447	0.0103879	0.863019	0.131508	0.743523	0.616316	16.4	probable aminopeptidase NPEPL1 [Halyomorpha halys]
HhAminopeptidase_3	XP_014280242.1	Halyomorpha halys	5.31	0.754261	0.0211259	0.0336882	40.71	9.60142	0.175952	0.306443	-2.9386	-3.67011	-3.0581	-3.1853	51.71	aminopeptidase N isoform X2 [Halyomorpha halys]
HhAminopeptidase_4	XP_014284762.1	Halyomorpha halys	12.24	1.73864	0.048697	0.0776541	0.02	0.00471698	8.64416e-05	0.000150549	9.25739	8.52588	9.13789	9.01068	0.02	aminopeptidase M1 [Halyomorpha halys] APN
HhAminopeptidase_5	XP_014284771.1	Halyomorpha halys	0.05	0.00710227	0.000198926	0.000317215	0.12	0.0283019	0.00051865	0.000903295	-1.26303	-1.99455	-1.38253	-1.50974	2.65	aminopeptidase N-like [Halyomorpha halys]
HhAminopeptidase_6	XP_014289059.1	Halyomorpha halys	8.75	1.2429	0.034812	0.0555126	17.4	4.10377	0.0752042	0.130978	-0.991732	-1.72324	-1.11123	-1.23844	4.03	glutamyl aminopeptidase-like isoform X2 [Halyomorpha halys]
HhAminopeptidase_7	XP_014289565.1	Halyomorpha halys	0.89	0.12642	0.00354088	0.00564642	0.06	0.0141509	0.000259325	0.000451647	3.89077	3.15926	3.77128	3.64407	2.2	aminopeptidase N [Halyomorpha halys]
HhAminopeptidase_8	XP_014294687.1	Halyomorpha halys	196.7	27.9403	0.782574	1.24792	35.43	8.35613	0.153131	0.266698	2.47295	1.74144	2.35346	2.22625	51.51	putative aminopeptidase W07G4.4 isoform X2 [Halyomorpha halys]
HhAminopeptidase_9	XP_014294688.1	Halyomorpha halys	220.57	31.331	0.877541	1.39936	20.51	4.83726	0.0886459	0.154388	3.42684	2.69533	3.30734	3.18013	98.7	putative aminopeptidase W07G4.4 [Halyomorpha halys]
HhAminopeptidase_10	XP_014280241.1	Halyomorpha halys	5.61	0.796875	0.0223195	0.0355915	30.63	7.22406	0.132385	0.230566	-2.44887	-3.18038	-2.56837	-2.69558	37.95	aminopeptidase N isoform X1 [Halyomorpha halys]
HhAminopeptidase_11	XP_014284768.2	Halyomorpha halys	2773.34	393.94	11.0338	17.5949	7.66	1.8066	0.0331071	0.0576603	8.50006	7.76855	8.38057	8.25336	13.36	aminopeptidase N-like [Halyomorpha halys]
HhCarboxypeptidase_1	XP_014273743.1	Halyomorpha halys	196.79	27.9531	0.782932	1.24849	89.77	21.1722	0.387993	0.67574	1.13235	0.40084	1.01286	0.885648	180.99	carboxypeptidase Y [Halyomorpha halys]
HhCarboxypeptidase_2	XP_014278763.1	Halyomorpha halys	12.24	1.73864	0.048697	0.0776541	0.02	0.00471698	8.64416e-05	0.000150549	9.25739	8.52588	9.13789	9.01068	0.71	venom serine carboxypeptidase-like [Halyomorpha halys]
HhCarboxypeptidase_3	XP_014272640.1	Halyomorpha halys	125.12	17.7727	0.497792	0.793798	0.63	0.148585	0.00272291	0.0047423	7.63374	6.90223	7.51425	7.38704	5.24	lysosomal Pro-X carboxypeptidase [Halyomorpha halys]
HhCarboxypeptidase_4	XP_014278748.2	Halyomorpha halys	49.9	7.08807	0.198528	0.31658	0.05	0.0117925	0.000216104	0.000376373	9.9629	9.23138	9.8434	9.71619	0.26	venom serine carboxypeptidase-like [Halyomorpha halys]
HhCarboxypeptidase_5	XP_014292441.1	Halyomorpha halys	4.89	0.694602	0.0194549	0.0310236	0	0	0	0	N/A	N/A	N/A	N/A	0.01	venom serine carboxypeptidase-like [Halyomorpha halys]
HhCarboxypeptidase_6	XP_014292379.2	Halyomorpha halys	13.35	1.89631	0.0531132	0.0846963	6.3	1.48585	0.0272291	0.047423	1.08342	0.351905	0.96392	0.836713	9.04	carboxypeptidase D [Halyomorpha halys]
HhCarboxypeptidase_7	XP_014278506.1	Halyomorpha halys	5.26	0.747159	0.020927	0.033371	0.84	0.198113	0.00363055	0.00632306	2.6466	1.91509	2.52711	2.3999	5.18	carboxypeptidase Q-like [Halyomorpha halys]
HhCarboxypeptidase_8	XP_014276545.1	Halyomorpha halys	4.32	0.613636	0.0171872	0.0274073	1.36	0.320755	0.00587803	0.0102373	1.66742	0.935913	1.54793	1.42072	3.23	cytosolic carboxypeptidase-like protein 5 isoform X1 [Halyomorpha halys]
HhCarboxypeptidase_9	XP_014276546.1	Halyomorpha halys	3.96	0.5625	0.0157549	0.0251234	1.46	0.34434	0.00631024	0.0109901	1.43953	0.708021	1.32004	1.19283	2.99	cytosolic carboxypeptidase-like protein 5 isoform X2 [Halyomorpha halys]
HhCarboxypeptidase_10	XP_014280219.1	Halyomorpha halys	3.95	0.56108	0.0157151	0.02506	14.3	3.37264	0.0618058	0.107643	-1.85609	-2.5876	-1.97559	-2.10279	64.89	carboxypeptidase M-like isoform X2 [Halyomorpha halys]
HhCarboxypeptidase_11	XP_014280218.1	Halyomorpha halys	2.32	0.329545	0.00923016	0.0147188	4.07	0.959906	0.0175909	0.0306367	-0.810904	-1.54242	-0.9304	-1.05761	31.29	carboxypeptidase M-like isoform X1 [Halyomorpha halys]
HhCarboxypeptidase_12	XP_014284584.1	Halyomorpha halys	1.95	0.276989	0.00775811	0.0123714	0.25	0.0589623	0.00108052	0.00188186	2.96347	2.23196	2.84398	2.71677	0.35	carboxypeptidase E [Halyomorpha halys]
HhCarboxypeptidase_13	XP_014271974.1	Halyomorpha halys	2.83	0.401989	0.0112592	0.0179543	1.24	0.292453	0.00535938	0.00933405	1.19046	0.458951	1.07097	0.943759	18.07	carboxypeptidase M isoform X1 [Halyomorpha halys]
HhCarboxypeptidase_14	XP_014271976.1	Halyomorpha halys	1.66	0.235795	0.00660434	0.0105315	1.1	0.259434	0.00475429	0.0082802	0.59368	-0.137831	0.474184	0.346976	16.93	carboxypeptidase M isoform X2 [Halyomorpha halys]
HhCarboxypeptidase_15	XP_014280828.1	Halyomorpha halys	1.42	0.201705	0.00564949	0.00900889	2.28	0.537736	0.00985435	0.0171626	-0.683143	-1.41465	-0.802639	-0.929846	9.9	venom serine carboxypeptidase-like [Halyomorpha halys]
HhCarboxypeptidase_16	XP_014289166.1	Halyomorpha halys	1.22	0.173295	0.00485379	0.00774004	1.47	0.346698	0.00635346	0.0110654	-0.268935	-1.00045	-0.388431	-0.515638	343.12	carboxypeptidase B-like [Halyomorpha halys]
HhCarboxypeptidase_17	XP_014275801.1	Halyomorpha halys	2.8	0.397727	0.0111398	0.017764	0.1	0.0235849	0.000432208	0.000752746	4.80735	4.07584	4.68786	4.56065	0	venom serine carboxypeptidase-like [Halyomorpha halys]
HhCarboxypeptidase_18	XP_014277059.1	Halyomorpha halys	0.48	0.0681818	0.00190969	0.00304526	522.1	123.137	2.25656	3.93008	-10.0871	-10.8186	-10.2066	-10.3338	3.16	carboxypeptidase B [Halyomorpha halys]
HhCarboxypeptidase_19	XP_014279214.1	Halyomorpha halys	0.32	0.0454545	0.00127313	0.00203017	0.13	0.0306604	0.000561871	0.000978569	1.29956	0.568049	1.18006	1.05286	6.36	venom serine carboxypeptidase-like [Halyomorpha halys]
HhCarboxypeptidase_20	XP_014275317.1	Halyomorpha halys	0.27	0.0383523	0.0010742	0.00171296	0.72	0.169811	0.0031119	0.00541977	-1.41504	-2.14655	-1.53453	-1.66174	1.13	carboxypeptidase B-like [Halyomorpha halys]
HhCarboxypeptidase_21	XP_014270394.1	Halyomorpha halys	0.24	0.0340909	0.000954844	0.00152263	1.28	0.301887	0.00553226	0.00963514	-2.41504	-3.14655	-2.53453	-2.66174	1.7	PREDICTED: LOW QUALITY PROTEIN: cytosolic carboxypeptidase 2-like [Halyomorpha halys]
HhCarboxypeptidase_22	XP_014287173.1	Halyomorpha halys	4.89	0.694602	0.0194549	0.0310236	0	0	0	0	N/A	N/A	N/A	N/A	2.08	carboxypeptidase B-like [Halyomorpha halys]
HhCarboxypeptidase_23	XP_014280068.1	Halyomorpha halys	4.89	0.694602	0.0194549	0.0310236	0	0	0	0	N/A	N/A	N/A	N/A	0.11	venom serine carboxypeptidase [Halyomorpha halys]
HhCarboxypeptidase_24	XP_014291690.1	Halyomorpha halys	4.89	0.694602	0.0194549	0.0310236	0	0	0	0	N/A	N/A	N/A	N/A	0.55	carboxypeptidase N subunit 2, partial [Halyomorpha halys]
HhCarboxypeptidase_25	XP_014275800.1	Halyomorpha halys	0	0	0	0	0.03	0.00707547	0.000129662	0.000225824	N/A	N/A	N/A	N/A	1.46	venom serine carboxypeptidase-like [Halyomorpha halys]
HhCarboxypeptidase_26	XP_014276552.1	Halyomorpha halys	2.8	0.397727	0.0111398	0.017764	0.1	0.0235849	0.000432208	0.000752746	4.80735	4.07584	4.68786	4.56065	0	cytosolic carboxypeptidase-like protein 5 isoform X7 [Halyomorpha halys]
HhCarboxypeptidase_27	XP_014275318.1	Halyomorpha halys	4.62	0.65625	0.0183807	0.0293106	5081.11	1198.37	21.961	38.2478	-10.103	-10.8345	-10.2225	-10.3497	27.41	carboxypeptidase B-like [Halyomorpha halys]
HhDipeptidase_1	XP_014287831.1	Halyomorpha halys	187.36	26.6136	0.745415	1.18867	8.16	1.92453	0.0352682	0.061424	4.5211	3.78959	4.4016	4.2744	13.76	cytosolic non-specific dipeptidase [Halyomorpha halys]
HhDipeptidase_2	XP_014270423.1	Halyomorpha halys	145.19	20.6236	0.577641	0.921128	13.36	3.15094	0.057743	0.100567	3.44195	2.71044	3.32245	3.19525	36.99	PREDICTED: xaa-Pro dipeptidase isoform X1 [Halyomorpha halys]
HhDipeptidase_3	XP_014276006.1	Halyomorpha halys	0	0	0	0	0.03	0.00707547	0.000129662	0.000225824	N/A	N/A	N/A	N/A	0.25	dipeptidase 3-like [Halyomorpha halys]
HhDipeptidase_4	XP_014280468.1	Halyomorpha halys	22.62	3.21307	0.089994	0.143508	3.26	0.768868	0.01409	0.0245395	2.79466	2.06314	2.67516	2.54795	20.17	alpha-aspartyl dipeptidase [Halyomorpha halys]
HhCathepsinB_1	XP_014290817.1	Halyomorpha halys	16.18	2.2983	0.0643724	0.102651	5.53	1.30425	0.0239011	0.0416268	1.54886	0.817349	1.42936	1.30216	276.28	cathepsin B [Halyomorpha halys]
HhCathepsinB_2	XP_014289247.1	Halyomorpha halys	18.68	2.65341	0.0743187	0.118511	27.38	6.45755	0.118339	0.206102	-0.551628	-1.28314	-0.671124	-0.798331	0.44	cathepsin B-like isoform X1 [Halyomorpha halys]
HhCathepsinB_3	XP_014289471.1	Halyomorpha halys	9063.68	1287.45	36.06	57.5026	5.17	1.21934	0.0223452	0.0389169	10.7757	10.0442	10.6562	10.529	38.86	cathepsin B [Halyomorpha halys]
HhCathepsinL_1	XP_014279027.1	Halyomorpha halys	37.02	5.25852	0.147285	0.234866	140	33.0189	0.605091	1.05384	-1.91905	-2.65056	-2.03855	-2.16575	487.63	cathepsin L1 [Halyomorpha halys]
HhCathepsinL_2	XP_014282138.1	Halyomorpha halys	4.85	0.68892	0.0192958	0.0307698	3.91	0.92217	0.0168993	0.0294324	0.310816	-0.420695	0.19132	0.0641129	51.89	cathepsin L1 [Halyomorpha halys]
HhCathepsinL_3	XP_014271834.1	Halyomorpha halys	0.02	0.00284091	7.95703e-05	0.000126886	0.01	0.00235849	4.32208e-05	7.52746e-05	1	0.268489	0.880504	0.753297	1.12	cathepsin L1-like [Halyomorpha halys]
HhCathepsinL_4	XP_014272392.1	Halyomorpha halys	1490.84	211.767	5.93133	9.45832	0.86	0.20283	0.00371699	0.00647361	10.7595	10.028	10.64	10.5128	5.69	cathepsin L1 [Halyomorpha halys]
HhCathepsinL_5	XP_014273552.1	Halyomorpha halys	11577.2	1644.5	46.0603	73.4495	6.59	1.55425	0.0284825	0.0496059	10.7787	10.0472	10.6592	10.532	15.19	cathepsin L1-like isoform X2 [Halyomorpha halys]
HhCathepsinL_6	XP_014273553.1	Halyomorpha halys	20.16	2.86364	0.0802069	0.127901	0	0	0	0	N/A	N/A	N/A	N/A	0.52	cathepsin L1-like isoform X3 [Halyomorpha halys]
HhCathepsinL_7	XP_014273555.1	Halyomorpha halys	10959.2	1556.7	43.6012	69.5282	6.73	1.58726	0.0290876	0.0506598	10.6692	9.93773	10.5497	10.4225	13.29	cathepsin L1-like [Halyomorpha halys]
HhCathepsinL_8	XP_014281793.1	Halyomorpha halys	13836.5	1965.41	55.0488	87.7829	9.5	2.24057	0.0410598	0.0715108	10.5083	9.77675	10.3888	10.2616	18.85	cathepsin L1 [Halyomorpha halys]
HhCathepsinL_9	XP_014281817.1	Halyomorpha halys	2032.54	288.713	8.08649	12.895	1.17	0.275943	0.00505684	0.00880712	10.7626	10.031	10.6431	10.5159	3.22	cathepsin L1 [Halyomorpha halys]
HhCathepsinL_10	XP_014282105.1	Halyomorpha halys	4263.22	605.571	16.9613	27.0471	2.74	0.646226	0.0118425	0.0206252	10.6036	9.87204	10.4841	10.3568	30.89	cathepsin L1-like [Halyomorpha halys]
HhCathepsinL_11	XP_014282106.1	Halyomorpha halys	858.61	121.962	3.41599	5.44727	0.46	0.108491	0.00198816	0.00346263	10.8662	10.1346	10.7467	10.6195	0.58	cathepsin L1-like [Halyomorpha halys]
HhCathepsinL_12	XP_014282109.1	Halyomorpha halys	188.97	26.8423	0.75182	1.19888	0	0	0	0	N/A	N/A	N/A	N/A	0.37	cathepsin L1-like isoform X3 [Halyomorpha halys]
HhCathepsinL_13	XP_014282112.1	Halyomorpha halys	3600.21	511.393	14.3235	22.8408	4.65	1.0967	0.0200977	0.0350027	9.59663	8.86512	9.47714	9.34993	15.88	cathepsin L1-like [Halyomorpha halys]
HhCathepsinL_14	XP_014282137.1	Halyomorpha halys	3927.58	557.895	15.6259	24.9177	2.37	0.558962	0.0102433	0.0178401	10.6945	9.96303	10.575	10.4478	9.95	cathepsin L1-like [Halyomorpha halys]
HhCathepsinL_15	XP_014290635.1	Halyomorpha halys	106.06	15.0653	0.421961	0.672876	0.56	0.132075	0.00242037	0.00421538	7.56524	6.83373	7.44574	7.31853	41.12	cathepsin L1 [Halyomorpha halys]
HhCathepsinL_16	XP_014290881.1	Halyomorpha halys	18.49	2.62642	0.0735628	0.117306	0	0	0	0	N/A	N/A	N/A	N/A	0.23	cathepsin L1-like isoform X1 [Halyomorpha halys]
HhCathepsinL_17	XP_014290892.1	Halyomorpha halys	18.31	2.60085	0.0728466	0.116164	16.99	4.00708	0.0734322	0.127891	0.107946	-0.623565	-0.0115499	-0.138757	24.42	cathepsin L1-like isoform X2 [Halyomorpha halys]
HhCathepsinL_18	XP_014291518.1	Halyomorpha halys	5.79	0.822443	0.0230356	0.0367335	0.03	0.00707547	0.000129662	0.000225824	7.59246	6.86095	7.47296	7.34575	0.25	cathepsin L1-like [Halyomorpha halys]
HhCathepsinL_19	XP_014292125.1	Halyomorpha halys	844.28	119.926	3.35898	5.35636	0.41	0.0966981	0.00177205	0.00308626	11.0079	10.2764	10.8884	10.7612	2.83	cathepsin L1-like [Halyomorpha halys]
HhCathepsinL_20	XP_014292126.1	Halyomorpha halys	5.62	0.798295	0.0223593	0.0356549	0.02	0.00471698	8.64416e-05	0.000150549	8.13443	7.40292	8.01493	7.88772	0.12	cathepsin L1-like [Halyomorpha halys]
HhCathepsinL_21	XP_014292127.1	Halyomorpha halys	1.12	0.159091	0.00445594	0.00710561	6.16	1.45283	0.026624	0.0463691	-2.45943	-3.19094	-2.57893	-2.70613	316.34	cathepsin L1-like [Halyomorpha halys]
HhCathepsinL_22	XP_014292129.1	Halyomorpha halys	478.82	68.0142	1.90499	3.03777	5.37	1.26651	0.0232096	0.0404224	6.47842	5.74691	6.35892	6.23171	6.92	cathepsin L1-like [Halyomorpha halys]
HhCathepsinL_23	XP_014292798.1	Halyomorpha halys	917.71	130.357	3.65112	5.82222	0.36	0.0849057	0.00155595	0.00270988	11.3158	10.5843	11.1963	11.0691	2.15	cathepsin L1 isoform X1 [Halyomorpha halys]
HhCathepsinL_24	XP_014292799.1	Halyomorpha halys	308.05	43.7571	1.22558	1.95436	0.26	0.0613208	0.00112374	0.00195714	10.2104	9.47893	10.0909	9.96373	0.8	cathepsin L1 isoform X2 [Halyomorpha halys]
HhCathepsinL_25	XP_014282110.2	Halyomorpha halys	23.44	3.32955	0.0932564	0.14871	0	0	0	0	N/A	N/A	N/A	N/A	0.07	cathepsin L1-like [Halyomorpha halys]
HhCathepsinL_26	XP_024219377.1	Halyomorpha halys	85.34	12.1222	0.339527	0.541422	0.02	0.00471698	8.64416e-05	0.000150549	12.059	11.3275	11.9395	11.8123	0.09	cathepsin L1 isoform X1 [Halyomorpha halys]
HhCathepsinO_1	XP_014278021.1	Halyomorpha halys	10.25	1.45597	0.0407798	0.065029	1.9	0.448113	0.00821195	0.0143022	2.43155	1.70004	2.31206	2.18485	45.13	PREDICTED: cathepsin O-like [Halyomorpha halys]
HhAsparticProtease_1	XP_014282604.1	Halyomorpha halys	77.35	10.9872	0.307738	0.490731	153.24	36.1415	0.662316	1.15351	-0.98632	-1.71783	-1.10582	-1.23302	4.17	lysosomal aspartic protease [Halyomorpha halys]
HhAsparticProtease_2	XP_014291072.2	Halyomorpha halys	19.21	2.72869	0.0764273	0.121874	41.47	9.78066	0.179237	0.312164	-1.11021	-1.84172	-1.22971	-1.35691	129.51	lysosomal aspartic protease-like [Halyomorpha halys]
HhAsparticProtease_3	XP_014291624.1	Halyomorpha halys	209.08	29.6989	0.831828	1.32646	0.08	0.0188679	0.000345767	0.000602197	11.3518	10.6203	11.2323	11.1051	0.87	cathepsin D [Halyomorpha halys]
HhAsparticProtease_4	XP_014270710.1	Halyomorpha halys	4.89	0.694602	0.0194549	0.0310236	0	0	0	0	N/A	N/A	N/A	N/A	0.07	PREDICTED: lysosomal aspartic protease-like [Halyomorpha halys]
HhAsparticProtease_5	XP_014278605.1	Halyomorpha halys	2.8	0.397727	0.0111398	0.017764	0.1	0.0235849	0.000432208	0.000752746	4.80735	4.07584	4.68786	4.56065	0	cathepsin D-like [Halyomorpha halys]
HhSerineProtease_1	XP_014271280.1	Halyomorpha halys	0.05	0.00710227	0.000198926	0.000317215	0.12	0.0283019	0.00051865	0.000903295	-1.26303	-1.99455	-1.38253	-1.50974	2.66	venom serine protease Bi-VSP isoform X2 [Halyomorpha halys]
HhSerineProtease_2	XP_014271293.1	Halyomorpha halys	0.62	0.0880682	0.00246668	0.00393346	2.36	0.556604	0.0102001	0.0177648	-1.92845	-2.65996	-2.04794	-2.17515	0.52	venom protease [Halyomorpha halys]
HhSerineProtease_3	XP_014271417.1	Halyomorpha halys	261.96	37.2102	1.04221	1.66195	1.47	0.346698	0.00635346	0.0110654	7.47739	6.74588	7.35789	7.23068	4.82	putative serine protease K12H4.7 isoform X1 [Halyomorpha halys]
HhSerineProtease_4	XP_014272491.1	Halyomorpha halys	1.17	0.166193	0.00465486	0.00742282	1586.36	374.142	6.85638	11.9413	-10.405	-11.1365	-10.5245	-10.6517	8.37	chymotrypsin-1-like [Halyomorpha halys]
HhSerineProtease_5	XP_014272550.1	Halyomorpha halys	14.07	1.99858	0.0559777	0.0892642	30.66	7.23113	0.132515	0.230792	-1.12374	-1.85525	-1.24323	-1.37044	20946.7	CLIP domain-containing serine protease 2-like [Halyomorpha halys]
HhSerineProtease_6	XP_014274066.1	Halyomorpha halys	0.3	0.0426136	0.00119355	0.00190329	2.17	0.511792	0.00937892	0.0163346	-2.85466	-3.58617	-2.97416	-3.10136	18.97	chymotrypsin-1 [Halyomorpha halys]
HhSerineProtease_7	XP_014274701.1	Halyomorpha halys	5.45	0.774148	0.0216829	0.0345764	7502.07	1769.36	32.4246	56.4715	-10.4268	-11.1583	-10.5463	-10.6735	36.78	chymotrypsin-1-like [Halyomorpha halys]
HhSerineProtease_8	XP_014274713.1	Halyomorpha halys	0	0	0	0	24.63	5.80896	0.106453	0.185401	N/A	N/A	N/A	N/A	0.96	serine proteinase stubble-like [Halyomorpha halys]
HhSerineProtease_9	XP_014277254.1	Halyomorpha halys	14.24	2.02273	0.0566541	0.0903427	10209	2407.79	44.1243	76.848	-9.48568	-10.2172	-9.60518	-9.73238	50.78	venom serine protease 34-like [Halyomorpha halys]
HhSerineProtease_10	XP_014277408.1	Halyomorpha halys	2.3	0.326705	0.00915059	0.0145919	2.71	0.639151	0.0117128	0.0203994	-0.236659	-0.96817	-0.356155	-0.483362	62.22	venom protease-like [Halyomorpha halys]
HhSerineProtease_11	XP_014280682.1	Halyomorpha halys	0.8	0.113636	0.00318281	0.00507543	605.69	142.851	2.61784	4.55931	-9.56436	-10.2959	-9.68386	-9.81107	4.42	venom serine protease-like [Halyomorpha halys]
HhSerineProtease_12	XP_014283220.1	Halyomorpha halys	0.27	0.0383523	0.0010742	0.00171296	0.72	0.169811	0.0031119	0.00541977	-1.41504	-2.14655	-1.53453	-1.66174	1.13	serine proteinase stubble [Halyomorpha halys]
HhSerineProtease_13	XP_014284268.1	Halyomorpha halys	0.3	0.0426136	0.00119355	0.00190329	7.58	1.78774	0.0327614	0.0570581	-4.65916	-5.39067	-4.77866	-4.90587	1	modular serine protease-like isoform X1 [Halyomorpha halys]
HhSerineProtease_14	XP_014285102.1	Halyomorpha halys	0.18	0.0255682	0.000716133	0.00114197	5.17	1.21934	0.0223452	0.0389169	-4.8441	-5.57561	-4.96359	-5.0908	0.14	venom protease-like isoform X1 [Halyomorpha halys]
HhSerineProtease_15	XP_014285104.1	Halyomorpha halys	1.69	0.240057	0.00672369	0.0107219	17.94	4.23113	0.0775381	0.135043	-3.40808	-4.1396	-3.52758	-3.65479	1.42	venom protease-like isoform X2 [Halyomorpha halys]
HhSerineProtease_16	XP_014285106.1	Halyomorpha halys	62.06	8.81534	0.246907	0.393727	0.34	0.0801887	0.00146951	0.00255934	7.51199	6.78047	7.39249	7.26528	34.16	venom protease-like isoform X2 [Halyomorpha halys]
HhSerineProtease_17	XP_014286142.1	Halyomorpha halys	0	0	0	0	0.43	0.101415	0.0018585	0.00323681	N/A	N/A	N/A	N/A	0	chymotrypsin-C-like [Halyomorpha halys]
HhSerineProtease_18	XP_014286910.1	Halyomorpha halys	2.95	0.419034	0.0117366	0.0187157	2812.85	663.408	12.1574	21.1736	-9.8971	-10.6286	-10.0166	-10.1438	14.77	venom serine protease-like [Halyomorpha halys]
HhSerineProtease_19	XP_014289432.1	Halyomorpha halys	0.68	0.0965909	0.00270539	0.00431412	0.5	0.117925	0.00216104	0.00376373	0.443607	-0.287905	0.324111	0.196903	123.02	venom serine protease-like [Halyomorpha halys]
HhSerineProtease_20	XP_014289625.1	Halyomorpha halys	1.21	0.171875	0.004814	0.00767659	593.27	139.922	2.56416	4.46581	-8.93754	-9.66905	-9.05703	-9.18424	3.61	venom serine protease [Halyomorpha halys]
HhSerineProtease_21	XP_014290737.1	Halyomorpha halys	180.75	25.6747	0.719117	1.14673	0.2	0.0471698	0.000864416	0.00150549	9.81978	9.08827	9.70028	9.57308	0.77	trypsin-1-like [Halyomorpha halys]
HhSerineProtease_22	XP_014291108.1	Halyomorpha halys	1.47	0.208807	0.00584842	0.00932611	0	0	0	0	N/A	N/A	N/A	N/A	0.04	venom serine protease 34-like [Halyomorpha halys]
HhSerineProtease_23	XP_014292325.1	Halyomorpha halys	0.82	0.116477	0.00326238	0.00520232	11.87	2.79953	0.0513031	0.0893509	-3.85555	-4.58706	-3.97505	-4.10226	538.65	venom serine protease-like [Halyomorpha halys]
HhSerineProtease_24	XP_014293119.1	Halyomorpha halys	1.51	0.214489	0.00600756	0.00957988	1762.04	415.575	7.61568	13.2637	-10.1885	-10.92	-10.308	-10.4352	9.23	venom serine protease-like [Halyomorpha halys]
HhSerineProtease_25	XP_014272561.1	Halyomorpha halys	12.1	1.71875	0.04814	0.0767659	13245.3	3123.88	57.2471	99.7032	-10.0963	-10.8278	-10.2158	-10.343	65.68	venom serine protease34-like
HhSerineProtease_26	XP_014291671.1	Halyomorpha halys	4.37	0.620739	0.0173861	0.0277246	3550.97	837.493	15.3476	26.7298	-9.66636	-10.3979	-9.78586	-9.91307	19.03	venom serine protease-like
HhSerineProtease_27	XP_014274702	Halyomorpha halys	3.19	0.453125	0.0126915	0.0202383	1809.5	426.769	7.82081	13.6209	-9.14782	-9.87933	-9.26731	-9.39452	25.01	chymotrypsin-1-like
HhSerineProtease_28	XP_014286426	Halyomorpha halys	1.96	0.278409	0.00779789	0.0124348	912.12	215.123	3.94226	6.86594	-8.86223	-9.59374	-8.98172	-9.10893	7.11	venom serine protease-like
HhSerineProtease_29	XP_014292641	Halyomorpha halys	1.92	0.272727	0.00763875	0.012181	17.2	4.0566	0.0743398	0.129472	-3.16323	-3.89474	-3.28273	-3.40993	2266.41	venom serine protease
Reference genes	Accession Number	mean FPKM in the gut	mean FPKM in the PSG	mean FPKM in the ASG
18S rRNA	XM_014421522.1	7.04	4.24	4.64
60S ribosomal protein L12	XM_014430141.1	251.35	231.37	274.76
elongation factor 1-alpha 1	XM_014438029.1	1576.22	1328.47	1300.19

## Sheet: Proteases in Ncincticeps
Node name	Gene ID	Specie	FPKM in the gut	FPKM in the salivary gland	Remarks
NcAminopeptidase_1	c9713_g1	Nephotettix cincticeps	N/A	58.7	hit to RZF34615.1 hypothetical protein LSTR_LSTR008644 [Laodelphax striatellus]
NcAminopeptidase_2	c8606_g1	Nephotettix cincticeps	N/A	14.28	hit to APA33870.1 seminal fluid protein [Nilaparvata lugens]
NcAminopeptidase_3	c9431_g1	Nephotettix cincticeps	N/A	50.53	hit to AVD96938.1 putative APN-2 [Nilaparvata lugens]
NcAminopeptidase_4	c9316_g1	Nephotettix cincticeps	N/A	69.98	hit to XP_018803358.1 PREDICTED: aminopeptidase N-like [Bactrocera latifrons]
NcAminopeptidase_5	c7687_g1	Nephotettix cincticeps	N/A	10.46	hit to RZF41809.1 hypothetical protein LSTR_LSTR005271 [Laodelphax striatellus]
NcAminopeptidase_6	c4457_g1	Nephotettix cincticeps	N/A	15.61	hit to XP_018906745.1 PREDICTED: cytosol aminopeptidase-like isoform X3 [Bemisia tabaci]
NcAminopeptidase_7	c24965_g1	Nephotettix cincticeps	N/A	10.04	hit to XP_023727652.1 methionine aminopeptidase 1 [Cryptotermes secundus]
NcAminopeptidase_8	c11097_g1	Nephotettix cincticeps	N/A	119.29	hit to XP_019755945.1 PREDICTED: aminopeptidase N-like [Dendroctonus ponderosae]
NcAminopeptidase_9	c6788_g1	Nephotettix cincticeps	N/A	1911.7	hit to XP_017023757.1 PREDICTED: aminopeptidase N-like isoform X2 [Drosophila kikkawai]
NcAminopeptidase_10	c19989_g1	Nephotettix cincticeps	N/A	294.66	hit to XP_022215268.1 aminopeptidase N-like [Drosophila obscura]
NcAminopeptidase_11	c4127_g1	Nephotettix cincticeps	N/A	21.39	hit to XP_021928260.1 puromycin-sensitive aminopeptidase isoform X2 [Zootermopsis nevadensis]
NcAminopeptidase_12	c5199_g1	Nephotettix cincticeps	N/A	34.53	hit to RZF41316.1 hypothetical protein LSTR_LSTR000030 [Laodelphax striatellus]
NcAminopeptidase_13	c4306_g1	Nephotettix cincticeps	N/A	11.49	hit to RZF32753.1 hypothetical protein LSTR_LSTR009862 [Laodelphax striatellus]
NcAminopeptidase_14	c19707_g1	Nephotettix cincticeps	N/A	91.59	hit to XP_014283008.1 methionine aminopeptidase 2 [Halyomorpha halys]
NcAminopeptidase_15	c4676_g1	Nephotettix cincticeps	N/A	16.5	hit to XP_001995248.1 GH23044 [Drosophila grimshawi]
NcAminopeptidase_16	c9954_g1	Nephotettix cincticeps	N/A	884.43	hit to XP_029710794.1 aminopeptidase N-like [Aedes albopictus]
NcAminopeptidase_17	c5456_g1	Nephotettix cincticeps	N/A	33.69	hit to XP_018334412.1 aminopeptidase N [Agrilus planipennis]
NcAminopeptidase_18	c6895_g1	Nephotettix cincticeps	N/A	21.12	hit to XP_026292242.1 xaa-Pro aminopeptidase 1 [Frankliniella occidentalis]
NcAminopeptidase_19	c8632_g2	Nephotettix cincticeps	N/A	86.38	hit to XP_013115302.1 PREDICTED: aminopeptidase N-like [Stomoxys calcitrans]
NcAminopeptidase_20	c5325_g1	Nephotettix cincticeps	N/A	54.2	hit to XP_017780863.1 PREDICTED: probable aminopeptidase NPEPL1 [Nicrophorus vespilloides]
NcAminopeptidase_21	c9566_g1	Nephotettix cincticeps	N/A	24.76	hit to XP_029710794.1 aminopeptidase N-like [Aedes albopictus]
NcAminopeptidase_22	c8632_g1	Nephotettix cincticeps	N/A	53.49	hit to XP_030369807.1 aminopeptidase N-like [Scaptodrosophila lebanonensis]
NcCarboxypeptidase_1	c8617_g1	Nephotettix cincticeps	N/A	31.52	hit to XP_023715005.1 carboxypeptidase E-like [Cryptotermes secundus]
NcCarboxypeptidase_2	c9360_g1	Nephotettix cincticeps	N/A	28.37	hit to XP_027206618.1 probable serine carboxypeptidase CPVL [Penaeus vannamei]
NcCarboxypeptidase_3	c2127_g1	Nephotettix cincticeps	N/A	22.59	hit to RZB39450.1 carboxypeptidase Q [Asbolus verrucosus]
NcCarboxypeptidase_4	c14256_g1	Nephotettix cincticeps	N/A	22.24	hit to PSN48057.1 Venom serine carboxypeptidase [Blattella germanica]
NcCarboxypeptidase_5	c8104_g2	Nephotettix cincticeps	N/A	19.34	hit to TGZ46847.1 Carboxypeptidase N subunit 2 [Temnothorax longispinosus]
NcCarboxypeptidase_6	c8563_g1	Nephotettix cincticeps	N/A	13.55	hit to PNF39401.1 Carboxypeptidase B [Cryptotermes secundus]
NcCarboxypeptidase_7	c4684_g1	Nephotettix cincticeps	N/A	11.91	hit to XP_014280828.1 venom serine carboxypeptidase-like [Halyomorpha halys]
NcCarboxypeptidase_8	c9718_g1	Nephotettix cincticeps	N/A	10.97	hit to XP_022192403.1 carboxypeptidase D [Nilaparvata lugens]
NcCarboxypeptidase_9	c6040_g1	Nephotettix cincticeps	N/A	10.32	hit to XP_022187710.1 cytosolic carboxypeptidase-like protein 5 isoform X1 [Nilaparvata lugens]
NcCarboxypeptidase_10	c3457_g1	Nephotettix cincticeps	N/A	8.38	hit to XP_015610144.1 venom serine carboxypeptidase [Cephus cinctus]
NcCarboxypeptidase_11	c8843_g1	Nephotettix cincticeps	N/A	6.12	hit to XP_018911208.1 PREDICTED: carboxypeptidase M-like isoform X2 [Bemisia tabaci]
NcCarboxypeptidase_12	c10903_g1	Nephotettix cincticeps	N/A	2.54	hit to XP_019526055.2 vitellogenic carboxypeptidase-like [Aedes albopictus]
NcDipeptidase_1	c3609_g1	Nephotettix cincticeps	N/A	79.25	hit to XP_022184763.1 xaa-Pro dipeptidase [Nilaparvata lugens]
NcDipeptidase_2	c9350_g1	Nephotettix cincticeps	N/A	32.86	hit to XP_015586909.1 dipeptidase 1 isoform X1 [Cephus cinctus]
NcDipeptidase_3	c24190_g1	Nephotettix cincticeps	N/A	25.86	hit to XP_026472311.1 cytosolic non-specific dipeptidase [Ctenocephalides felis]
NcDipeptidase_4	c22072_g1	Nephotettix cincticeps	N/A	6.14	hit to XP_013786820.1 alpha-aspartyl dipeptidase-like isoform X1 [Limulus polyphemus]
NcDipeptidase_5	c14269_g1	Nephotettix cincticeps	N/A	1.11	hit to XP_022198116.1 dipeptidase 1-like [Nilaparvata lugens]
NcDipeptidase_6	c29330_g1	Nephotettix cincticeps	N/A	0.78	hit to XP_022187097.1 dipeptidase 1-like isoform X1 [Nilaparvata lugens]
NcCathepsinB_1	c4635_g1	Nephotettix cincticeps	N/A	229.4	hit to XP_022186003.1 cathepsin B [Nilaparvata lugens]
NcCathepsinL_1	c9674_g1	Nephotettix cincticeps	N/A	20.7	hit to XP_019615443.1 PREDICTED: putative cysteine proteinase CG12163.
NcCathepsinL_2	c8599_g1	Nephotettix cincticeps	N/A	91.48	hit to AZG05361.1 digestive cysteine proteinase 1 [Empoasca onukii]
NcCathepsinL_3	c26302_g1	Nephotettix cincticeps	N/A	101.94	hit to XP_013143749.1 PREDICTED: xylem cysteine proteinase 2-like [Pa..
NcCathepsinL_4	c22712_g1	Nephotettix cincticeps	N/A	2.47	hit to AJS11554.1 cathepsin L [Penaeus japonicus]
NcCathepsinL_5	c839_g1	Nephotettix cincticeps	N/A	130.7	hit to XP_008209259.1 PREDICTED: cathepsin L-like [Nasonia vitripennis]
NcAsparticProtease_1	c22188_g1	Nephotettix cincticeps		278.32	hit to CDS03645.1hypothetical protein LRAMOSA01047 [Lichtheimia ramosa]
NcAsparticProtease_2	c10350_g1	Nephotettix cincticeps		126.07	hit to XP_026480860.1lysosomal aspartic protease-like [Ctenocephalides felis]
NcAsparticProtease_3	c7523_g1	Nephotettix cincticeps		28.37	hit to XP_023724492.1lysosomal aspartic protease-like [Cryptotermes secundus]
NcAsparticProtease_4	c2515_g1	Nephotettix cincticeps		15.35	hit to APA33877.1seminal fluid protein [Nilaparvata lugens]
NcSerineProtease_1	c9146_g1	Nephotettix cincticeps	N/A	16.65	hit to XP_014271279.1 venom serine protease Bi-VSP isoform X1 [Halyom
NcSerineProtease_2	c8082_g1	Nephotettix cincticeps	N/A	12.22	hit to XP_021921295.1 serine protease snake-like [Zootermopsis nev
NcSerineProtease_3	c3440_g1	Nephotettix cincticeps	N/A	10.69	hit to XP_014251202.1 trypsin-1-like [Cimex lectularius]
NcSerineProtease_4	c5121_g1	Nephotettix cincticeps	N/A	11.64	hit to XP_001945322.1 venom protease [Acyrthosiphon pisum]
NcSerineProtease_5	c7661_g1	Nephotettix cincticeps	N/A	56.75	hit to XP_022186382.1 trypsin-7-like [Nilaparvata lugens]
NcSerineProtease_6	c7824_g1	Nephotettix cincticeps	N/A	15.07	hit to XP_002430308.1 transmembrane serine protease 9, putative [Pedi.

## Sheet: Serine proteases other orders
Node name	Accession Number	Specie	Order
AaSerineProtease_1	XP_001657965.2	Aedes aegypti	Diptera
AaSerineProtease_2	XP_001657968.2	Aedes aegypti	Diptera
AaSerineProtease_3	XP_021701219.1	Aedes aegypti	Diptera
AaSerineProtease_4	XP_021711077.1	Aedes aegypti	Diptera
AcSerineProtease_1	XP_018055406.1	Atta colombica	Hymenoptera
AcSerineProtease_2	XP_018058358.1	Atta colombica	Hymenoptera
AdSerineProtease	ETN67732.1	Anopheles darlingi	Diptera
AfSerineProtease	XP_012341148.1	Apis florea	Hymenoptera
AglSerineProtease_1	XP_018562088.1	Anoplophora glabripennis	Coleoptera
AglSerineProtease_2	XP_018565645.1	Anoplophora glabripennis	Coleoptera
AglSerineProtease_3	XP_018566053.1	Anoplophora glabripennis	Coleoptera
AgoSerineProtease	ATF27964.1	Aphis gossypii	Hemiptera
AgSerineProtease	XP_027851615.1	Aphis gossypii	Hemiptera
AmeSerineProtease	XP_006560620.1	Apis mellifera	Hymenoptera
AmSerineProtease	XP_392669.1	Apis mellifera	Hymenoptera
ApSerineProtease	XP_025835381.1	Agrilus planipennis	Coleoptera
AsSerineProtease_1	KFB50055.1	Anopheles sinensis	Diptera
AsSerineProtease_2	KFB50058.1	Anopheles sinensis	Diptera
AsSerineProtease_3	KFB50060.1	Anopheles sinensis	Diptera
AtSerineProtease	XP_019876698.1	Aethina tumida	Coleoptera
AvSerineProtease	RZB40648.1	Asbolus verrucosus	Coleoptera
BiSerineProtease_1	XP_003484814.1	Bombus impatiens	Hymenoptera
BiSerineProtease_2	XP_003486660.2	Bombus impatiens	Hymenoptera
BiSerineProtease_3	XP_024224882.1	Bombus impatiens	Hymenoptera
BmSerineProtease	BAH58096.1	Bombyx mori	Lepidoptera
BtSerineProtease	XP_020718287.1	Bombus terrestris	Hymenoptera
CcaSerineProtease	XP_017880350.1	Ceratina calcarata	Hymenoptera
CchSerineProtease	APD15612.1	Cotesia chilonis	Hymenoptera
CciSerineProtease	XP_015596056.1	Cephus cinctus	Hymenoptera
CcSerineProtease	XP_018401050.1	Cyphomyrmex costatus	Hymenoptera
CdSerineProtease	AAL15154.1	Creontiades dilutus	Hemiptera
CflSerineProtease_1	XP_011263100.1	Camponotus floridanus	Hymenoptera
CflSerineProtease_2	XP_025269824.1	Camponotus floridanus	Hymenoptera
CfSerineProtease	XP_023244899.1	Copidosoma floridanum	Hymenoptera
ClSerineProtease_1	XP_014262380.1	Cimex lectularius	Hemiptera
ClSerineProtease_2	XP_024084327.1	Cimex lectularius	Hemiptera
ClSerineProtease_3	XP_024085482.1	Cimex lectularius	Hemiptera
CmSerineProtease	XP_011501012.1	Ceratosolen solmsi marchali	Hymenoptera
CqSerineProtease	XP_001842493.1	Culex quinquefasciatus	Diptera
CsSerineProtease_1	XP_023706760.1	Cryptotermes secundus	Blattodea
CsSerineProtease_2	XP_023707056.1	Cryptotermes secundus	Blattodea
CsSerineProtease_3	XP_023717457.1	Cryptotermes secundus	Blattodea
CvSerineProtease	AGI44422.1	Cotesia vestalis	Hymenoptera
DnoSerineProtease	XP_015431603.1	Dufourea novaeangliae	Hymenoptera
DnSerineProtease	XP_015364029.1	Diuraphis noxia	Hemiptera
DpSerineProtease	OWR40887.1	Danaus plexippus plexippus	Lepidoptera
DqSerineProtease_1	XP_014475331.1	Dinoponera quadriceps	Hymenoptera
DqSerineProtease_2	XP_014477136.1	Dinoponera quadriceps	Hymenoptera
DvSerineProtease_1	XP_028136422.1	Diabrotica virgifera virgifera	Coleoptera
DvSerineProtease_2	XP_028136423.1	Diabrotica virgifera virgifera	Coleoptera
EiSerineProtease	ADP06390.1	Eurygaster integriceps	Hemiptera
EmSerineProtease_1	OAD61523.1	Eufriesea mexicana	Hymenoptera
EmSerineProtease_2	OAD62444.1	Eufriesea mexicana	Hymenoptera
EmSerineProtease_3	XP_017756045.1	Eufriesea mexicana	Hymenoptera
GmSerineProtease	XP_026750703.1	Galleria mellonella	Lepidoptera
HaSerineProtease	XP_021197792.1	Helicoverpa armigera	Lepidoptera
HlaSerineProtease	KOC69988.1	Habropoda laboriosa	Hymenoptera
HlSerineProtease	XP_017796811.1	Habropoda laboriosa	Hymenoptera
HsSerineProtease	XP_025158345.1	Harpegnathos saltator	Hymenoptera
LdeSerineProtease	XP_023024378.1	Leptinotarsa decemlineata	Coleoptera
LdSerineProtease_1	ATU82397.1	Lethocerus distinctifemur	Hemiptera
LdSerineProtease_2	ATU82403.1	Lethocerus distinctifemur	Hemiptera
LdSerineProtease_3	ATU82406.1	Lethocerus distinctifemur	Hemiptera
LdSerineProtease_4	ATU82411.1	Lethocerus distinctifemur	Hemiptera
LdSerineProtease_5	ATU82413.1	Lethocerus distinctifemur	Hemiptera
LdSerineProtease_6	ATU82415.1	Lethocerus distinctifemur	Hemiptera
LdSerineProtease_7	ATU82428.1	Lethocerus distinctifemur	Hemiptera
LdSerineProtease_8	ATU82433.1	Lethocerus distinctifemur	Hemiptera
LdSerineProtease_9	ATU82461.1	Lethocerus distinctifemur	Hemiptera
LdSerineProtease_10	ATU82493.1	Lethocerus distinctifemur	Hemiptera
LheSerineProtease	AAK71135.1	Lygus hesperus	Hemiptera
LhSerineProtease_1	XP_012221822.1	Linepithema humile	Hymenoptera
LhSerineProtease_2	XP_012226054.1	Linepithema humile	Hymenoptera
LlSerineProtease_1	AHY81252.1	Lygus lineolaris	Hemiptera
LlSerineProtease_2	AHY81263.1	Lygus lineolaris	Hemiptera
LlSerineProtease_3	AHY81279.1	Lygus lineolaris	Hemiptera
LlSerineProtease_4	AHY81282.1	Lygus lineolaris	Hemiptera
LlSerineProtease_5	AHY81288.1	Lygus lineolaris	Hemiptera
LlSerineProtease_6	AHY81293.1	Lygus lineolaris	Hemiptera
LlSerineProtease_7	AOH73343.1	Lygus lineolaris	Hemiptera
MjSerineProtease	ABZ79474.1	Muljarus japonicus	Hemiptera
MpSerineProtease_1	XP_022170993.1	Myzus persicae	Hemiptera
MpSerineProtease_2	XP_022172580.1	Myzus persicae	Hemiptera
MpSerineProtease_3	XP_022172614.1	Myzus persicae	Hemiptera
MqSerineProtease	KOX72962.1	Melipona quadrifasciata	Hymenoptera
MroSerineProtease	XP_003700816.1	Megachile rotundata	Hymenoptera
MrSerineProtease	XP_012139938.1	Megachile rotundata	Hymenoptera
MsaSerineProtease_1	XP_025194377.1	Melanaphis sacchari	Hemiptera
MsaSerineProtease_2	XP_025198707.1	Melanaphis sacchari	Hemiptera
MsaSerineProtease_3	XP_025201379.1	Melanaphis sacchari	Hemiptera
NleSerineProtease	XP_015518373.1	Neodiprion lecontei	Hymenoptera
NveSerineProtease_1	XP_017769954.1	Nicrophorus vespilloides	Coleoptera
NveSerineProtease_2	XP_017783264.1	Nicrophorus vespilloides	Coleoptera
NveSerineProtease_3	XP_017784093.1	Nicrophorus vespilloides	Coleoptera
NvSerineProtease_1	NP_001155079.1	Nasonia vitripennis	Hymenoptera
NvSerineProtease_2	NP_001166091.1	Nasonia vitripennis	Hymenoptera
NvSerineProtease_3	XP_016837097.1	Nasonia vitripennis	Hymenoptera
NvSerineProtease_4	XP_016838639.1	Nasonia vitripennis	Hymenoptera
OaSerineProtease	XP_012276552.1	Orussus abietinus	Hymenoptera
OboSerineProtease	KRT80826.1	Oryctes borbonicus	Coleoptera
ObSerineProtease_1	RLU26278.1	Ooceraea biroi	Hymenoptera
ObSerineProtease_2	XP_011349736.1	Ooceraea biroi	Hymenoptera
ObSerineProtease_3	XP_026824502.1	Ooceraea biroi	Hymenoptera
ObSerineProtease_4	XP_026828322.1	Ooceraea biroi	Hymenoptera
OfSerineProtease	XP_028160508.1	Ostrinia furnacalis	Lepidoptera
OnSerineProtease	AAR98920.2	Ostrinia nubilalis	Lepidoptera
OtSerineProtease	XP_022906487.1	Onthophagus taurus	Coleoptera
PchSerineProtease	BBA30652.1	Panstrongylus chinai	Hemiptera
PcSerineProtease	XP_014608726.1	Polistes canadensis	Hymenoptera
PdSerineProtease_1	XP_015174244.1	Polistes dominula	Hymenoptera
PdSerineProtease_2	XP_015184240.1	Polistes dominula	Hymenoptera
PgSerineProtease	XP_020292830.1	Pseudomyrmex gracilis	Hymenoptera
PmSerineProtease	ADF97756.1	Panstrongylus megistus	Hemiptera
PpSerineProtease_1	AQM58388.1	Pristhesancus plagipennis	Hemiptera
PpSerineProtease_2	AQM58390.1	Pristhesancus plagipennis	Hemiptera
PpSerineProtease_3	AQM58393.1	Pristhesancus plagipennis	Hemiptera
PpSerineProtease_4	AQM58394.1	Pristhesancus plagipennis	Hemiptera
PpSerineProtease_5	AQM58395.1	Pristhesancus plagipennis	Hemiptera
PpSerineProtease_6	AQM58408.1	Pristhesancus plagipennis	Hemiptera
PpSerineProtease_7	AQM58409.1	Pristhesancus plagipennis	Hemiptera
PpSerineProtease_8	AQM58416.1	Pristhesancus plagipennis	Hemiptera
PpSerineProtease_9	AQM58420.1	Pristhesancus plagipennis	Hemiptera
PpSerineProtease_10	AQM58440.1	Pristhesancus plagipennis	Hemiptera
PpSerineProtease_11	ATU82932.1	Pristhesancus plagipennis	Hemiptera
PxSerineProtease	XP_011557560.1	Plutella xylostella	Lepidoptera
PxuSerineProtease	KPJ00714.1	Papilio xuthus	Lepidoptera
RmSerineProtease_1	XP_026805755.1	Rhopalosiphum maidis	Hemiptera
RmSerineProtease_2	XP_026808326.1	Rhopalosiphum maidis	Hemiptera
RprSerineProtease	ACF70480.1	Rhodnius prolixus	Hemiptera
RpSerineProtease	BAN21441.1	Riptortus pedestris	Hemiptera
RuSerineProtease	ABZ89688.1	Ranatra unicolor	Hemiptera
SfSerineProtease_1	XP_025416792.1	Sipha flava	Hemiptera
SfSerineProtease_2	XP_025425629.1	Sipha flava	Hemiptera
SiSerineProtease_1	XP_011167330.1	Solenopsis invicta	Hymenoptera
SiSerineProtease_2	XP_011173694.1	Solenopsis invicta	Hymenoptera
SlSerineProtease	XP_022818726.1	Spodoptera litura	Lepidoptera
TbSerineProtease	ABH09442.1	Triatoma brasiliensis	Hemiptera
TcoSerineProtease	KYN27973.1	Trachymyrmex cornetzi	Hymenoptera
TcSerineProtease_1	XP_008200636.2	Tribolium castaneum	Coleoptera
TcSerineProtease_2	XP_015837057.1	Tribolium castaneum	Coleoptera
TcuSerineProtease_1	XP_024867062.1	Temnothorax curvispinosus	Hymenoptera
TcuSerineProtease_2	XP_024892139.1	Temnothorax curvispinosus	Hymenoptera
TiSerineProtease	ABR27829.1	Triatoma infestans	Hemiptera
TlSerineProtease	TGZ39007.1	Temnothorax longispinosus	Hymenoptera
TnSerineProtease	XP_026728126.1	Trichoplusia ni	Lepidoptera
TpSerineProtease	XP_014228328.1	Trichogramma pretiosum	Hymenoptera
TsaSerineProtease	OXU22140.1	Trichomalopsis sarcophagae	Hymenoptera
TsSerineProtease	XP_018357261.1	Trachymyrmex septentrionalis	Hymenoptera
VeSerineProtease	XP_011876305.1	Vollenhovia emeryi	Hymenoptera
VvSerineProtease	ACX47961.1	Vespula vulgaris	Hymenoptera
ZnSerineProtease	XP_021915765.1	Zootermopsis nevadensis	Blattodea

## Sheet: APNs other orders
Node name	Accession Number	Specie	Order
AjAPN1	AHA90591.1	Achaea janata	Lepidoptera
AjAPN2	AHA90590.1	Achaea janata	Lepidoptera
AjAPN3	AHA90591.1	Achaea janata	Lepidoptera
AaAPN1	XP_021704583.1	Aedes aegypti	Diptera
AaAPN2	XP_001662326.1	Aedes aegypti	Diptera
AaAPN3	AAK55416.1	Aedes aegypti	Diptera
AaAPN4	AAK73351.1	Aedes aegypti	Diptera
AalAPN1	XP_029713970.1	Aedes aegypti	Diptera
AalAPN2	KXJ74267.1	Aedes aegypti	Diptera
AtAPN1	XP_019878514.1	Aethina tumida	Coleoptera
AtAPN2	XP_013184610.1	Aethina tumida	Coleoptera
AgaAPN1	XP_316862.5	Anopheles gambiae	Diptera
AsAPN1	KFB40697.1	Anopheles sinensis	Diptera
AsAPN2	KFB46929.1	Anopheles sinensis	Diptera
AglAPN	XP_023311425.1	Anoplophora glabripennis	Coleoptera
AgAPN	AEV66510.1	Aphis glycines	Hemiptera
AgoAPN	XP_027853260.1	Aphis gossypii	Hemiptera
AcAPN	PBC31976.1	Apis cerana cerana	Hymenoptera
AmAPN1	XP_006565547.1	Apis mellifera	Hymenoptera
AvAPN	RZC35732.1	Asbolus verrucosus	Coleoptera
BdAPN	XP_011210281.1	Bactrocera dorsalis	Diptera
BoAPN	XP_014103536.1	Bactrocera oleae	Diptera
BtAPN1	XP_018908057.1	Bemisia tabaci	Hemiptera
BtAPN2	XP_018908058.1	Bemisia tabaci	Hemiptera
BiAPN	XP_024221489.1	Bombus impatiens	Hymenoptera
BmAPN1	NP_001037013.1	Bombyx mori	Lepidoptera
BmAPN2	NP_001036834.1	Bombyx mori	Lepidoptera
BmAPN3	NP_001037013.1	Bombyx mori	Lepidoptera
CfAPN	XP_025270286.1	Camponotus floridanus	Hymenoptera
CcAPN	XP_020717008.1	Ceratitis capitata	Diptera
CtAPN	ADI48183.1	Chrysomela tremula	Coleoptera
ClAPN	XP_014240294.1	Cimex lectularius	Hemiptera
CmAPN	CRL03857.1	Clunio marinus	Diptera
CqAPN	XP_001865797.1	Culex quinquefasciatus	Diptera
DsAPN2	ADL38969.1	Diatraea saccharalis	Lepidoptera
DaAPN	XP_001964722.1	Drosophila ananassae	Diptera
DbAPN	ALC47157.1	Drosophila busckii	Diptera
DeAPN	XP_017083277.1	Drosophila eugracilis	Diptera
DmAPN1	AAT27258.1	Drosophila melanogaster	Diptera
DmAPN2	XP_017144773.1	Drosophila melanogaster	Diptera
DpAPN1	EDW39068.1	Drosophila persimilis	Diptera
DpAPN2	ENN79629.1	Drosophila persimilis	Diptera
EmAPN	XP_017767293.1	Eufriesea mexicana	Hymenoptera
GmAPN	XP_026755770.1	Galleria mellonella	Lepidoptera
HaAPN1	ACB54941.1	Helicoverpa armigera	Lepidoptera
HaAPN2	ABN64103.1	Helicoverpa armigera	Lepidoptera
HaAPN3	AAK85538.1	Helicoverpa armigera	Lepidoptera
HaAPN4	AAK85539.1	Helicoverpa armigera	Lepidoptera
HvAPN1	Q11000.1	Heliothis virescens	Lepidoptera
HvAPN2	AAF08254.1	Heliothis virescens	Lepidoptera
LdAPN	XP_023023668.1	Leptinotarsa decemlineata	Coleoptera
LdiAPN	AAD31184.1	Lymantria dispar	Lepidoptera
MsAPN	XP_030032717.1	Manduca sexta	Lepidoptera
MsaAPN	XP_025198968.1	Melanaphis sacchari	Hemiptera
MqAPN	KOX78331.1	Melipona quadrifasciata	Hymenoptera
MpAPN	XP_022171859.1	Myzus persicae	Hemiptera
NvAPN	XP_017783440.1	Nicrophorus vespilloides	Coleoptera
OtAPN	XP_022919862.1	Onthophagus taurus	Coleoptera
ObAPN	XP_029033387.1	Osmia bicornis bicornis	Hymenoptera
OnAPN	ACJ64828.1	Ostrinia nubilalis	Lepidoptera
PmAPN	XP_014370556.1	Papilio machaon	Lepidoptera
PxAPN1	ADD39718.1	Plutella xylostella	Lepidoptera
PxAPN2	ADA59490.1	Plutella xylostella	Lepidoptera
PxAPN3	AAT45356.1	Plutella xylostella	Lepidoptera
PxAPN4	ADA59488.1	Plutella xylostella	Lepidoptera
PxAPN5	AAS75551.1	Plutella xylostella	Lepidoptera
PxuAPN	XP_013171170.1	Plutella xylostella	Lepidoptera
PpAPN	ATU82844.1	Pristhesancus plagipennis	Hemiptera
RzAPN	XP_017490949.1	Rhagoletis zephyria	Diptera
RmAPN	XP_026808314.1	Rhopalosiphum maidis	Hemiptera
SfAPN	XP_025411064.1	Sipha flava	Hemiptera
SoAPN	ADK11712.1	Sitophilus oryzae	Coleoptera
SeAPN1	AIK27005.1	Spodoptera exigua	Lepidoptera
SeAPN2	AAP44965.1	Spodoptera exigua	Lepidoptera
ScAPN	XP_013114180.1	Stomoxys calcitrans	Diptera
TmAPN	AAP94045.1	Tenebrio molitor	Coleoptera
TcAPN1	EEZ99297.2	Tribolium castaneum	Coleoptera
TcAPN2	XP_015838559.1	Tribolium castaneum	Coleoptera
TcAPN3	XP_015838559.1	Tribolium castaneum	Coleoptera
TnAPN1	AAX39863.1	Trichoplusia ni	Lepidoptera
TnAPN2	AAX39864.1	Trichoplusia ni	Lepidoptera
TnAPN3	AEA29694.1	Trichoplusia ni	Lepidoptera
TnAPN4	AEA29693.1	Trichoplusia ni	Lepidoptera
BpAPN_1	XP_007513812.1	Bathycoccus prasinos	Plantae
CcaAPN	KYP65650.1	Cajanus cajan	Plantae
TuAPN	EMS50947.1	Triticum urartu	Plantae
GsAPN	KHN16808.1	Glycine soja	Plantae
MnAPN	EXB37329.1	Morus notabilis	Plantae
BpAPN_2	CCO16337.1	Bathycoccus prasinos	Plantae
TpAPN	PNY04914.1	Trifolium pratense	Plantae
AprAPN	XP_011395923.1	Auxenochlorella protothecoides	Plantae
GarAPN	KHF98808.1	Gossypium arboreum	Plantae
CsAPN	EIE24754.1	Coccomyxa subellipsoidea	Plantae

## Sheet: Cathepsins other orders
Node name	Accession Number	Specie	Order
AaCathepsinL1	EJY58173.1	Aedes aegypti	Diptera
AaCathepsinL2	XP_021694154.1	Aedes aegypti	Diptera
AaCathepsinL1	XP_021694154.1	Aedes aegypti	Diptera
AaCathepsinL2	EJY58173.1	Aedes aegypti	Diptera
AalCathepsinL	XP_019552504.1	Aedes albopictus	Diptera
AceCathepsinL	XP_012059550.1	Atta cephalotes	Hymenoptera
AciCathepsinL	AAU84922.1	Aphis citricidus	Hemiptera
AcoCathepsinL	XP_018052045.1	Atta colombica	Hymenoptera
AdCathepsinL	ETN61472.1	Anopheles darlingi	Diptera
AeCathepsinL	XP_011052455.1	Acromyrmex echinatior	Hymenoptera
AfCathepsinL	XP_012345570.1	Apis florea	Hymenoptera
AmCathepsinL	XP_012345570.1	Apis florea	Hymenoptera
AgaCathepsinL	XP_312034.5	Anopheles gambiae	Diptera
AgoCathepsinL	XP_027850128.1	Aphis gossypii	Hemiptera
AmCathepsinL	XP_006567715.1	Apis mellifera	Hymenoptera
AfCathepsinL	XP_006567715.1	Apis mellifera	Hymenoptera
ApCathepsinL	NP_001129410.1	Acyrthosiphum pisim	Hemiptera
MpCathepsinL	NP_001129410.1	Acyrthosiphum pisim	Hemiptera
ArCathepsinL	XP_012255914.1	Athalia rosae	Hymenoptera
AsCathepsinL	KFB50137.1	Anopheles sinensis	Diptera
AtCathepsinL	XP_013193699.1	Amyelois transitella	Lepidoptera
AvCathepsinL	RZC39208.1	Asbolus verrucosus	Coleoptera
BaCathepsinL	XP_023953246.1	Bicyclus anynana	Lepidoptera
BdCathepsinL_1	XP_011203808.1	Bactrocera dorsalis	Diptera
BdCathepsinL_2	XP_019848249.1	Bactrocera dorsalis	Diptera
BlCathepsinL	XP_019848249.1	Bactrocera dorsalis	Diptera
BlCathepsinL	XP_018792566.1	Bactrocera latifrons	Diptera
BdCathepsinL_2	XP_018792566.1	Bactrocera latifrons	Diptera
BmCathepsinL	XP_012544831.2	Bombyx mori	Lepidoptera
BtaCathepsinL	XP_018911353.1	Bemisia tabaci	Hemiptera
BteCathepsinL	XP_012163961.1	Bombus terrestris	Hymenoptera
CcalCathepsinL	XP_017890067.1	Ceratina calcarata	Hymenoptera
CcapCathepsinL	XP_004519757.1	Ceratitis capitata	Diptera
CciCathepsinL	XP_015592402.1	Cephus cinctus	Hymenoptera
CfCathepsinL_1	EFN65613.1	Camponotus floridanus	Hymenoptera
CfCathepsinL_2	XP_025269242.1	Camponotus floridanus	Hymenoptera
CfoCathepsinL	AGM32335.1	Coptotermes formosanus	Blattodea
CleCathepsinL_1	XP_014246983.1	Cimex lectularius	Hemiptera
CleCathepsinL_2	XP_014252498.1	Cimex lectularius	Hemiptera
CmCathepsinL	CRL01523.1	Clunio marinus	Diptera
CqCathepsinL	XP_001844355.1	Culex quinquefasciatus	Diptera
CseCathepsinL_1	XP_023708948.1	Cryptotermes secundus	Blattodea
CseCathepsinL_2	XP_023720610.1	Cryptotermes secundus	Blattodea
CsCathepsinL	XP_011496222.1	Ceratosolen solmsi marchali	Hymenoptera
DcCathepsinL	ACR56863.1	Delia coarctata	Diptera
DmCathepsinL	NP_730901.1	Drosophila melanogaster	Diptera
DsCathepsinL	NP_730901.1	Drosophila melanogaster	Diptera
DmoCathepsinL	XP_002000409.2	Drosophila mojavensis	Diptera
DnaCathepsinL_1	TDG45311.1	Drosophila navojoa	Diptera
DnaCathepsinL_2	XP_017965211.1	Drosophila navojoa	Diptera
DnoCathepsinL	XP_015439788.1	Dufourea novaeangliae	Hymenoptera
DnCathepsinL	XP_015364570.1	Diuraphis noxia	Hemiptera
DoCathepsinL	XP_022213320.1	Drosophila obscura	Diptera
DplCathepsinL	OWR53275.1	Danaus plexippus plexippus	Lepidoptera
DpoCathepsinL	XP_019772384.1	Dendroctonus ponderosae	Coleoptera
DpsCathepsinL	XP_002137768.1	Drosophila pseudoobscura pseudoobscura	Diptera
DrCathepsinL	XP_016972231.1	Drosophila rhopaloa	Diptera
DsCathepsinL	XP_002038380.1	Drosophila sechellia	Diptera
DmCathepsinL	XP_002038380.1	Drosophila sechellia	Diptera
DseCathepsinL	XP_020800944.1	Drosophila serrata	Diptera
DvCathepsinL	CAE47501.1	Diabrotica virgifera virgifera	Coleoptera
DyCathepsinL	XP_002090843.1	Drosophila yakuba	Diptera
GmCathepsinL	ABC48936.1	Glossina morsitans morsitans	Diptera
HaCathepsinL	PZC74549.1	Helicoverpa armigera	Lepidoptera
HkCathepsinL	XP_026315212.1	Hyposmocoma kahamanoa	Lepidoptera
HlCathepsinL_1	KOC66659.1	Habropoda laboriosa	Hymenoptera
HlCathepsinL_2	XP_017798439.1	Habropoda laboriosa	Hymenoptera
LcCathepsinL	XP_023300668.1	Lucilia cuprina	Diptera
LdeCathepsinL_1	XP_023019573.1	Leptinotarsa decemlineata	Coleoptera
LdeCathepsinL_1	XP_023019574.1	Leptinotarsa decemlineata	Coleoptera
LdeCathepsinL_2	XP_023019574.1	Leptinotarsa decemlineata	Coleoptera
LdeCathepsinL_2	XP_023019573.1	Leptinotarsa decemlineata	Coleoptera
LdiCathepsinL	ATU82515.1	Lethocerus distinctifemur	Hemiptera
LlCathepsinL	AOH73346.1	Lygus lineolaris	Hemiptera
LsCathepsinL	RZF33545.1	Laodelphax striatellus	Hemiptera
MdCathepsinL	XP_005184486.1	Musca domestica	Diptera
MhCathepsinL	ABM55577.1	Maconellicoccus hirsutus	Hemiptera
MpCathepsinL	XP_022178092.1	Myzus persicae	Hemiptera
ApCathepsinL	XP_022178092.1	Myzus persicae	Hemiptera
MrCathepsinL	XP_012154197.1	Megachile rotundata	Hymenoptera
MsaCathepsinL	XP_025198557.1	Melanaphis sacchari	Hemiptera
MsCathepsinL	BAH59606.2	Manduca sexta	Lepidoptera
OfCathepsinL	XP_028176758.1	Ostrinia furnacalis	Lepidoptera
PbCathepsinL_1	XP_011635419.1	Pogonomyrmex barbatus	Hymenoptera
PbCathepsinL_2	XP_011635420.1	Pogonomyrmex barbatus	Hymenoptera
PbCathepsinL_1	XP_011635420.1	Pogonomyrmex barbatus	Hymenoptera
PbCathepsinL_2	XP_011635419.1	Pogonomyrmex barbatus	Hymenoptera
PplCathepsinL	ATU82738.1	Pristhesancus plagipennis	Hemiptera
PpoCathepsinL	XP_013147772.1	Papilio polytes	Lepidoptera
PsCathepsinL_1	BAF94151.1	Plautia stali	Hemiptera
PsCathepsinL_2	BAF94154.1	Plautia stali	Hemiptera
PxCathepsinL_1	XP_011551071.1	Plutella xylostella	Lepidoptera
PxCathepsinL_2	XP_011560082.1	Plutella xylostella	Lepidoptera
RmCathepsinL	XP_026808387.1	Rhopalosiphum maidis	Hemiptera
RpeCathepsinL	BAN20187.1	Riptortus pedestris	Hemiptera
RpCathepsinL	AAL34984.1	Rhodnius prolixus	Hemiptera
RzCathepsinL	XP_017467683.1	Rhagoletis zephyria	Diptera
ScCathepsinL	XP_013098563.1	Stomoxys calcitrans	Diptera
SfCathepsinL_1	XP_025410511.1	Sipha flava	Hemiptera
SfCathepsinL_2	XP_025416019.1	Sipha flava	Hemiptera
SlCathepsinL	XP_022818091.1	Spodoptera litura	Lepidoptera
TbCathepsinL	AEM76722.1	Triatoma brasiliensis	Hemiptera
TcaCathepsinL_1	NP_001298082.1	Tribolium castaneum	Coleoptera
TcaCathepsinL_2	XP_008195656.1	Tribolium castaneum	Coleoptera
TcuCathepsinL_1	XP_024878461.1	Temnothorax curvispinosus	Hymenoptera
TcuCathepsinL_2	XP_024891344.1	Temnothorax curvispinosus	Hymenoptera
TiCathepsinL	AAR12010.1	Triatoma infestans	Hemiptera
TmCathepsinL_1	AJF94875.1	Tenebrio molitor	Coleoptera
TmCathepsinL_2	AJF94882.1	Tenebrio molitor	Coleoptera
TnCathepsinL_1	XP_026725775.1	Trichoplusia ni	Lepidoptera
TnCathepsinL_2	XP_026736215.1	Trichoplusia ni	Lepidoptera
VeCathepsinL_1	XP_011859175.1	Vollenhovia emeryi	Hymenoptera
VeCathepsinL_2	XP_011869904.1	Vollenhovia emeryi	Hymenoptera
WaCathepsinL_1	XP_011688922.1	Wasmannia auropunctata	Hymenoptera
WaCathepsinL_2	XP_011698116.1	Wasmannia auropunctata	Hymenoptera
ZcCathepsinL	XP_028895258.1	Zeugodacus cucurbitae	Diptera
ZnCathepsinL_1	XP_021923638.1	Zootermopsis nevadensis	Blattodea
ZnCathepsinL_2	XP_021933033.1	Zootermopsis nevadensis	Blattodea
AaCathepsinB	XP_001653890.2	Aedes aegypti	Diptera
CqCathepsinB	XP_001866023.1	Culex quinquefasciatus	Diptera
AdCathepsinB	ETN61493.1	Anopheles darlingi	Diptera
BmCathepsinB	NP_001036850.1	Bombyx mori	Lepidoptera
PxCathepsinB	XP_011560273.1	Plutella xylostella	Lepidoptera
GmCathepsinB	XP_026749807.1	Galleria mellonella	Lepidoptera
VtCathepsinB	XP_026488305.1	Vanessa tameamea	Lepidoptera
BaCathepsinB	XP_023941388.1	Bicyclus anynana	Lepidoptera
DnCathepsinB	XP_017964290.1	Drosophila navojoa	Diptera
LdCathepsinB	XP_023025787.1	Leptinotarsa decemlineata	Coleoptera
OtCathepsinB	XP_022913411.1	Onthophagus taurus	Coleoptera
TcCathepsinB	XP_008190938.1	Tribolium castaneum	Coleoptera
ApCathepsinB	XP_018324864.1	Agrilus planipennis	Coleoptera
